# Supplementary material for: 4-({4-[1-(Methoxy­imino)eth­yl]anilino}(phen­yl)methyl­ene)-3-methyl-2-phenyl-1H-pyrazol-5(4H)-one
Source: Acta Crystallogr Sect E Struct Rep Online. 2009 Nov 21;65(Pt 12):o3122–3. doi: 10.1107/S1600536809048326 (PMC2971858; doi:10.1107/S1600536809048326)
Supplement: Supplementary file 1 [file e-65-o3122-sup1.cif]

##############################################################################
###                                                                        ###
###        Electronic paper (Acta Crystallographica Section E)             ###
###                                                                        ###
##############################################################################
#                                                                            #
# This CIF contains the data in a paper accepted for publication in Acta     #
# Crystallographica Section E. It conforms to the requirements of Notes      #
# for Authors for Section E, and has been peer reviewed under the auspices   #
# of the IUCr Commission on Journals.                                        #
#                                                                            #
# Full details of the Crystallographic Information File format               #
# are given in the paper "The Crystallographic Information File (CIF):       #
# a New Standard Archive File for Crystallography" by S. R. Hall, F. H.      #
# Allen and I. D. Brown [Acta Cryst. (1991), A47, 655-685].                  #
#                                                                            #
# The current version of the core CIF dictionary is obtainable from          #
# ftp://ftp.iucr.org/pub/cif_core.dic. The current version number is 2.4.    #
#                                                                            #
# Software is freely available for graphical display of the structure(s) in  #
# this CIF.  For information consult the CIF home page http://www.iucr.org/  #
# cif/home.html                                                              #
#                                                                            #
# This file may be used for bona fide research purposes within the           #
# scientific community so long as proper attribution is given to the journal # 
# article from which it was obtained.                                        #
#                                                                            #
##############################################################################
                                             
data_global
_audit_creation_method     SHELXL-97
_journal_data_validation_number     ?
_journal_date_recd_electronic     2009-10-09
_journal_date_accepted     2009-11-14
_journal_name_full     'Acta Crystallographica, Section E'
_journal_year     2009
_journal_volume     65
_journal_issue     12
_journal_page_first     o3122
_journal_page_last     o3123
_journal_paper_category     QO
_journal_coeditor_code     FL2280
_publ_contact_author_name     'Wen-Kui Dong'
_publ_contact_author_address
;
 School of Chemical and Biological Engineering
 Lanzhou Jiaotong University
 Lanzhou 730070
 People's Republic of China
;
_publ_contact_author_email     dongwk@126.com
_publ_contact_author_fax     '+86 931 4956512'
_publ_contact_author_phone     '+86 931 4938703'
_publ_section_title
;\
4-({4-[1-(Methoxyimino)ethyl]anilino}(phenyl)methylene)-3-methyl-2-phenyl-\
1<i>H</i>-pyrazol-5(4<i>H</i>)-one
;
loop_
    _publ_author_name
    _publ_author_address
    'Jian Yao'
;
 School of Chemical and Biological Engineering
 Lanzhou Jiaotong University
 Lanzhou 730070
 People's Republic of China
;
    'Su-Xia Gao'
;
 School of Environmental Science and Municipal Engineering
 Lanzhou Jiaotong University
 Lanzhou 730070
 People's Republic of China
;
    'Wen-Kui Dong'
;
 School of Chemical and Biological Engineering
 Lanzhou Jiaotong University
 Lanzhou 730070
 People's Republic of China
;
    'Jun-Feng Tong'
;
 School of Chemical and Biological Engineering
 Lanzhou Jiaotong University
 Lanzhou 730070
 People's Republic of China
;
    'Shang-Sheng Gong'
;
 School of Chemical and Biological Engineering
 Lanzhou Jiaotong University
 Lanzhou 730070
 People's Republic of China
;
data_I
_chemical_name_systematic
;
4-({4-[1-(Methoxyimino)ethyl]anilino}(phenyl)methylene)-3-methyl-
2-phenyl-1<i>H</i>-pyrazol-5(4<i>H</i>)-one
;
_chemical_name_common     ?
_chemical_formula_moiety     'C26 H24 N4 O2'
_chemical_formula_sum     'C26 H24 N4 O2'
_chemical_formula_iupac     'C26 H24 N4 O2'
_chemical_formula_weight     424.49
_chemical_melting_point     ?
_chemical_melting_point_gt     454
_chemical_melting_point_lt     456
_symmetry_cell_setting     Triclinic
_symmetry_space_group_name_H-M     'P -1'
_symmetry_space_group_name_Hall     '-P 1'
loop_
    _symmetry_equiv_pos_as_xyz
    'x, y, z'
    '-x, -y, -z'
_cell_length_a     7.3550(6)
_cell_length_b     11.1609(13)
_cell_length_c     14.9700(12)
_cell_angle_alpha     68.5360(10)
_cell_angle_beta     76.654(2)
_cell_angle_gamma     76.182(2)
_cell_volume     1096.46(18)
_cell_formula_units_Z     2
_cell_measurement_reflns_used     1018
_cell_measurement_theta_min     2.889
_cell_measurement_theta_max     22.277
_cell_measurement_temperature     298(2)
_exptl_crystal_description     block-like
_exptl_crystal_colour     yellow
_exptl_crystal_size_max     0.50
_exptl_crystal_size_mid     0.49
_exptl_crystal_size_min     0.10
_exptl_crystal_density_diffrn     1.286
_exptl_crystal_density_meas     ?
_exptl_crystal_density_method     'not measured'
_exptl_crystal_F_000     448
_exptl_absorpt_coefficient_mu     0.083
_exptl_absorpt_correction_type     multi-scan
_exptl_absorpt_process_details     '(SADABS; Sheldrick, 1996)'
_exptl_absorpt_correction_T_min     0.9595
_exptl_absorpt_correction_T_max     0.9917
_exptl_special_details
;
;
_diffrn_ambient_temperature     298(2)
_diffrn_radiation_type     MoK\a
_diffrn_radiation_wavelength     0.71073
_diffrn_radiation_source     'fine-focus sealed tube'
_diffrn_radiation_monochromator     graphite
_diffrn_measurement_device_type     'Siemens SMART 1000 CCD area-detector'
_diffrn_measurement_method     'phi and omega scans'
_diffrn_detector_area_resol_mean     ?
_diffrn_reflns_number     5654
_diffrn_reflns_av_R_equivalents     0.0374
_diffrn_reflns_av_sigmaI/netI     0.1091
_diffrn_reflns_theta_min     1.99
_diffrn_reflns_theta_max     25.02
_diffrn_reflns_theta_full     25.02
_diffrn_measured_fraction_theta_max     0.976
_diffrn_measured_fraction_theta_full     0.976
_diffrn_reflns_limit_h_min     -8
_diffrn_reflns_limit_h_max     8
_diffrn_reflns_limit_k_min     -13
_diffrn_reflns_limit_k_max     13
_diffrn_reflns_limit_l_min     -12
_diffrn_reflns_limit_l_max     17
_diffrn_standards_number     ?
_diffrn_standards_interval_count     ?
_diffrn_standards_interval_time     ?
_diffrn_standards_decay_%     ?
_refine_special_details
;
Refinement of <i>F</i>^2^ against ALL reflections. The weighted <i>R</i>-factor
<i>wR</i> and goodness of fit <i>S</i> are based on <i>F</i>^2^, conventional
<i>R</i>-factors <i>R</i> are based on <i>F</i>, with <i>F</i> set to zero for
negative <i>F</i>^2^. The threshold expression of <i>F</i>^2^ >
\s(<i>F</i>^2^) is used only for calculating <i>R</i>-factors(gt) <i>etc</i>.
and is not relevant to the choice of reflections for refinement.
<i>R</i>-factors based on <i>F</i>^2^ are statistically about twice as large
as those based on <i>F</i>, and <i>R</i>- factors based on ALL data will be
even larger.
;
_reflns_number_total     3781
_reflns_number_gt     1861
_reflns_threshold_expression     I>2sigma(I)
_refine_ls_structure_factor_coef     Fsqd
_refine_ls_matrix_type     full
_refine_ls_R_factor_all     0.1518
_refine_ls_R_factor_gt     0.0768
_refine_ls_wR_factor_gt     0.2051
_refine_ls_wR_factor_ref     0.2459
_refine_ls_goodness_of_fit_ref     1.033
_refine_ls_restrained_S_all     1.033
_refine_ls_number_reflns     3781
_refine_ls_number_parameters     290
_refine_ls_number_restraints     0
_refine_ls_hydrogen_treatment     constr
_refine_ls_weighting_scheme     calc
_refine_ls_weighting_details
         'calc w=1/[\s^2^(Fo^2^)+(0.1078P)^2^+0.3814P] where P=(Fo^2^+2Fc^2^)/3'
_atom_sites_solution_hydrogens     geom
_atom_sites_solution_primary     direct
_atom_sites_solution_secondary     difmap
_refine_ls_shift/su_max     0.000
_refine_ls_shift/su_mean     0.000
_refine_diff_density_max     0.242
_refine_diff_density_min     -0.258
_refine_ls_extinction_method     'SHELXL97 (Sheldrick, 2008)'
_refine_ls_extinction_coef     0.014(5)
_refine_ls_extinction_expression
                                  'Fc^*^=kFc[1+0.001xFc^2^\l^3^/sin(2\q)]^-1/4^'
loop_
    _atom_type_symbol
    _atom_type_description
    _atom_type_scat_dispersion_real
    _atom_type_scat_dispersion_imag
    _atom_type_scat_source
    'C' 'C' 0.0033 0.0016
                         'International Tables Vol C Tables 4.2.6.8 and 6.1.1.4'
    'H' 'H' 0.0000 0.0000
                         'International Tables Vol C Tables 4.2.6.8 and 6.1.1.4'
    'O' 'O' 0.0106 0.0060
                         'International Tables Vol C Tables 4.2.6.8 and 6.1.1.4'
    'N' 'N' 0.0061 0.0033
                         'International Tables Vol C Tables 4.2.6.8 and 6.1.1.4'
_computing_data_collection     'SMART (Siemens, 1996)'
_computing_cell_refinement     'SAINT (Siemens, 1996)'
_computing_data_reduction     'SAINT (Siemens, 1996)'
_computing_structure_solution     'SHELXS97 (Sheldrick, 2008)'
_computing_structure_refinement     'SHELXL97 (Sheldrick, 2008)'
_computing_molecular_graphics     'SHELXTL (Sheldrick, 2008)'
_computing_publication_material     'SHELXTL (Sheldrick, 2008)'
loop_
    _atom_site_type_symbol
    _atom_site_label
    _atom_site_fract_x
    _atom_site_fract_y
    _atom_site_fract_z
    _atom_site_U_iso_or_equiv
    _atom_site_adp_type
    _atom_site_calc_flag
    _atom_site_refinement_flags
    _atom_site_occupancy
    _atom_site_disorder_assembly
    _atom_site_disorder_group
    N N1 0.5909(5) 0.6071(3) 0.1299(3) 0.0443(10) Uani d . 1 . .
    N N2 0.6863(5) 0.5101(4) 0.0891(3) 0.0476(10) Uani d . 1 . .
    N N3 0.1377(5) 0.4355(4) 0.2977(3) 0.0498(11) Uani d . 1 . .
    H H3 0.1605 0.5047 0.3025 0.060 Uiso calc R 1 . .
    N N4 -0.5909(6) 0.1833(5) 0.5239(3) 0.0646(13) Uani d . 1 . .
    O O1 0.3193(4) 0.6395(3) 0.2404(2) 0.0505(9) Uani d . 1 . .
    O O2 -0.7474(6) 0.1375(4) 0.5927(3) 0.0817(13) Uani d . 1 . .
    C C1 0.4246(6) 0.5767(4) 0.1894(3) 0.0403(11) Uani d . 1 . .
    C C2 0.4103(6) 0.4552(4) 0.1810(3) 0.0384(11) Uani d . 1 . .
    C C3 0.5784(7) 0.4221(4) 0.1177(3) 0.0449(12) Uani d . 1 . .
    C C4 0.6428(7) 0.3052(5) 0.0868(4) 0.0602(15) Uani d . 1 . .
    H H4A 0.7660 0.3094 0.0477 0.090 Uiso calc R 1 . .
    H H4B 0.5548 0.3022 0.0495 0.090 Uiso calc R 1 . .
    H H4C 0.6494 0.2281 0.1431 0.090 Uiso calc R 1 . .
    C C5 0.6829(6) 0.7119(4) 0.1179(3) 0.0406(11) Uani d . 1 . .
    C C6 0.5761(7) 0.8342(5) 0.1089(4) 0.0532(13) Uani d . 1 . .
    H H6 0.4470 0.8489 0.1069 0.064 Uiso calc R 1 . .
    C C7 0.6606(8) 0.9334(5) 0.1030(4) 0.0600(15) Uani d . 1 . .
    H H7 0.5880 1.0155 0.0983 0.072 Uiso calc R 1 . .
    C C8 0.8494(8) 0.9141(6) 0.1040(4) 0.0665(16) Uani d . 1 . .
    H H8 0.9060 0.9825 0.0998 0.080 Uiso calc R 1 . .
    C C9 0.9571(7) 0.7925(6) 0.1112(4) 0.0654(16) Uani d . 1 . .
    H H9 1.0869 0.7792 0.1111 0.078 Uiso calc R 1 . .
    C C10 0.8737(7) 0.6911(5) 0.1184(4) 0.0533(14) Uani d . 1 . .
    H H10 0.9461 0.6089 0.1237 0.064 Uiso calc R 1 . .
    C C11 0.2609(6) 0.3874(4) 0.2346(3) 0.0401(11) Uani d . 1 . .
    C C12 0.2423(6) 0.2628(4) 0.2279(3) 0.0422(12) Uani d . 1 . .
    C C13 0.2792(7) 0.1492(5) 0.3045(4) 0.0532(13) Uani d . 1 . .
    H H13 0.3171 0.1517 0.3588 0.064 Uiso calc R 1 . .
    C C14 0.2592(7) 0.0319(5) 0.2996(4) 0.0610(15) Uani d . 1 . .
    H H14 0.2862 -0.0447 0.3506 0.073 Uiso calc R 1 . .
    C C15 0.2010(7) 0.0263(5) 0.2221(4) 0.0613(15) Uani d . 1 . .
    H H15 0.1853 -0.0529 0.2202 0.074 Uiso calc R 1 . .
    C C16 0.1653(7) 0.1410(5) 0.1456(4) 0.0598(15) Uani d . 1 . .
    H H16 0.1251 0.1385 0.0919 0.072 Uiso calc R 1 . .
    C C17 0.1881(6) 0.2558(5) 0.1483(4) 0.0500(13) Uani d . 1 . .
    H H17 0.1668 0.3313 0.0955 0.060 Uiso calc R 1 . .
    C C18 -0.0273(6) 0.3889(4) 0.3586(3) 0.0408(11) Uani d . 1 . .
    C C19 -0.0580(7) 0.3782(5) 0.4543(4) 0.0500(13) Uani d . 1 . .
    H H19 0.0328 0.3967 0.4792 0.060 Uiso calc R 1 . .
    C C20 -0.2214(6) 0.3404(4) 0.5147(4) 0.0488(13) Uani d . 1 . .
    H H20 -0.2408 0.3350 0.5796 0.059 Uiso calc R 1 . .
    C C21 -0.3560(6) 0.3105(4) 0.4794(3) 0.0426(12) Uani d . 1 . .
    C C22 -0.3236(6) 0.3217(4) 0.3821(3) 0.0448(12) Uani d . 1 . .
    H H22 -0.4128 0.3012 0.3574 0.054 Uiso calc R 1 . .
    C C23 -0.1635(6) 0.3622(4) 0.3211(4) 0.0467(12) Uani d . 1 . .
    H H23 -0.1463 0.3717 0.2555 0.056 Uiso calc R 1 . .
    C C24 -0.5294(6) 0.2642(4) 0.5452(4) 0.0460(12) Uani d . 1 . .
    C C25 -0.6082(7) 0.3043(6) 0.6314(4) 0.0646(15) Uani d . 1 . .
    H H25A -0.7391 0.2944 0.6510 0.097 Uiso calc R 1 . .
    H H25B -0.5983 0.3941 0.6161 0.097 Uiso calc R 1 . .
    H H25C -0.5387 0.2506 0.6833 0.097 Uiso calc R 1 . .
    C C26 -0.7905(10) 0.0306(7) 0.5759(6) 0.111(3) Uani d . 1 . .
    H H26A -0.8927 0.0611 0.5388 0.166 Uiso calc R 1 . .
    H H26B -0.8271 -0.0336 0.6370 0.166 Uiso calc R 1 . .
    H H26C -0.6806 -0.0079 0.5404 0.166 Uiso calc R 1 . .
loop_
    _atom_site_aniso_label
    _atom_site_aniso_U_11
    _atom_site_aniso_U_22
    _atom_site_aniso_U_33
    _atom_site_aniso_U_12
    _atom_site_aniso_U_13
    _atom_site_aniso_U_23
    N1 0.051(2) 0.042(2) 0.044(2) -0.0190(19) 0.000(2) -0.0154(19)
    N2 0.050(2) 0.053(2) 0.041(3) -0.017(2) 0.002(2) -0.017(2)
    N3 0.051(2) 0.051(2) 0.054(3) -0.027(2) 0.005(2) -0.021(2)
    N4 0.053(3) 0.090(3) 0.056(3) -0.038(2) 0.022(2) -0.031(3)
    O1 0.048(2) 0.055(2) 0.054(2) -0.0193(16) 0.0039(17) -0.0249(18)
    O2 0.076(3) 0.091(3) 0.077(3) -0.041(2) 0.017(2) -0.028(2)
    C1 0.043(3) 0.051(3) 0.032(3) -0.019(2) -0.005(2) -0.014(2)
    C2 0.043(3) 0.043(3) 0.031(3) -0.017(2) -0.002(2) -0.011(2)
    C3 0.051(3) 0.050(3) 0.039(3) -0.018(2) -0.005(2) -0.015(2)
    C4 0.060(3) 0.059(3) 0.067(4) -0.020(3) 0.004(3) -0.029(3)
    C5 0.042(3) 0.044(3) 0.035(3) -0.017(2) 0.000(2) -0.008(2)
    C6 0.046(3) 0.056(3) 0.056(3) -0.019(3) 0.001(3) -0.015(3)
    C7 0.064(4) 0.056(3) 0.061(4) -0.024(3) 0.012(3) -0.025(3)
    C8 0.077(4) 0.074(4) 0.062(4) -0.045(3) 0.002(3) -0.025(3)
    C9 0.047(3) 0.078(4) 0.071(4) -0.029(3) -0.007(3) -0.014(3)
    C10 0.045(3) 0.050(3) 0.060(4) -0.014(2) -0.011(3) -0.006(3)
    C11 0.048(3) 0.041(3) 0.035(3) -0.007(2) -0.012(2) -0.014(2)
    C12 0.043(3) 0.047(3) 0.039(3) -0.018(2) -0.004(2) -0.011(2)
    C13 0.057(3) 0.053(3) 0.048(3) -0.009(2) -0.019(3) -0.009(3)
    C14 0.072(4) 0.038(3) 0.064(4) -0.010(3) -0.017(3) -0.004(3)
    C15 0.064(3) 0.057(3) 0.067(4) -0.026(3) 0.010(3) -0.028(3)
    C16 0.072(4) 0.072(4) 0.053(4) -0.036(3) 0.001(3) -0.033(3)
    C17 0.057(3) 0.057(3) 0.039(3) -0.021(2) -0.005(2) -0.013(2)
    C18 0.048(3) 0.037(2) 0.041(3) -0.018(2) -0.002(2) -0.013(2)
    C19 0.054(3) 0.062(3) 0.045(3) -0.022(3) -0.007(3) -0.024(3)
    C20 0.054(3) 0.058(3) 0.038(3) -0.018(2) -0.002(2) -0.018(2)
    C21 0.049(3) 0.036(2) 0.039(3) -0.010(2) -0.006(2) -0.008(2)
    C22 0.049(3) 0.051(3) 0.039(3) -0.020(2) -0.007(2) -0.013(2)
    C23 0.055(3) 0.056(3) 0.033(3) -0.018(2) -0.008(2) -0.013(2)
    C24 0.051(3) 0.045(3) 0.039(3) -0.012(2) -0.005(2) -0.009(2)
    C25 0.065(4) 0.077(4) 0.047(4) -0.016(3) 0.001(3) -0.018(3)
    C26 0.113(6) 0.106(5) 0.127(7) -0.073(5) 0.034(5) -0.052(5)
_geom_special_details
;
All e.s.d.'s (except the e.s.d. in the dihedral angle between two l.s. planes)
are estimated using the full covariance matrix. The cell e.s.d.'s are taken
into account individually in the estimation of e.s.d.'s in distances, angles
and torsion angles; correlations between e.s.d.'s in cell parameters are only
used when they are defined by crystal symmetry. An approximate (isotropic)
treatment of cell e.s.d.'s is used for estimating e.s.d.'s involving l.s.
planes.
;
loop_
    _geom_bond_atom_site_label_1
    _geom_bond_atom_site_label_2
    _geom_bond_site_symmetry_2
    _geom_bond_distance
    _geom_bond_publ_flag
    N1 C1 . 1.371(5) ?
    N1 N2 . 1.401(5) ?
    N1 C5 . 1.424(5) ?
    N2 C3 . 1.298(5) ?
    N3 C11 . 1.321(6) ?
    N3 C18 . 1.421(5) ?
    N3 H3 . 0.8600 ?
    N4 C24 . 1.263(6) ?
    N4 O2 . 1.412(5) ?
    O1 C1 . 1.239(5) ?
    O2 C26 . 1.423(7) ?
    C1 C2 . 1.436(6) ?
    C2 C11 . 1.403(6) ?
    C2 C3 . 1.435(6) ?
    C3 C4 . 1.479(7) ?
    C4 H4A . 0.9600 ?
    C4 H4B . 0.9600 ?
    C4 H4C . 0.9600 ?
    C5 C10 . 1.368(6) ?
    C5 C6 . 1.379(6) ?
    C6 C7 . 1.360(6) ?
    C6 H6 . 0.9300 ?
    C7 C8 . 1.356(7) ?
    C7 H7 . 0.9300 ?
    C8 C9 . 1.378(8) ?
    C8 H8 . 0.9300 ?
    C9 C10 . 1.371(7) ?
    C9 H9 . 0.9300 ?
    C10 H10 . 0.9300 ?
    C11 C12 . 1.470(6) ?
    C12 C17 . 1.374(6) ?
    C12 C13 . 1.383(6) ?
    C13 C14 . 1.381(7) ?
    C13 H13 . 0.9300 ?
    C14 C15 . 1.352(8) ?
    C14 H14 . 0.9300 ?
    C15 C16 . 1.387(7) ?
    C15 H15 . 0.9300 ?
    C16 C17 . 1.348(6) ?
    C16 H16 . 0.9300 ?
    C17 H17 . 0.9300 ?
    C18 C19 . 1.361(6) ?
    C18 C23 . 1.390(6) ?
    C19 C20 . 1.379(6) ?
    C19 H19 . 0.9300 ?
    C20 C21 . 1.378(6) ?
    C20 H20 . 0.9300 ?
    C21 C22 . 1.383(6) ?
    C21 C24 . 1.492(6) ?
    C22 C23 . 1.371(6) ?
    C22 H22 . 0.9300 ?
    C23 H23 . 0.9300 ?
    C24 C25 . 1.467(7) ?
    C25 H25A . 0.9600 ?
    C25 H25B . 0.9600 ?
    C25 H25C . 0.9600 ?
    C26 H26A . 0.9600 ?
    C26 H26B . 0.9600 ?
    C26 H26C . 0.9600 ?
loop_
    _geom_angle_atom_site_label_1
    _geom_angle_atom_site_label_2
    _geom_angle_atom_site_label_3
    _geom_angle_site_symmetry_1
    _geom_angle_site_symmetry_3
    _geom_angle
    _geom_angle_publ_flag
    C1 N1 N2 . . 112.5(3) ?
    C1 N1 C5 . . 127.5(4) ?
    N2 N1 C5 . . 119.3(4) ?
    C3 N2 N1 . . 106.5(4) ?
    C11 N3 C18 . . 129.1(4) ?
    C11 N3 H3 . . 115.4 ?
    C18 N3 H3 . . 115.4 ?
    C24 N4 O2 . . 111.5(4) ?
    N4 O2 C26 . . 109.4(5) ?
    O1 C1 N1 . . 126.3(4) ?
    O1 C1 C2 . . 129.8(4) ?
    N1 C1 C2 . . 103.8(4) ?
    C11 C2 C3 . . 131.8(4) ?
    C11 C2 C1 . . 121.9(4) ?
    C3 C2 C1 . . 106.1(4) ?
    N2 C3 C2 . . 111.0(4) ?
    N2 C3 C4 . . 119.2(4) ?
    C2 C3 C4 . . 129.8(4) ?
    C3 C4 H4A . . 109.5 ?
    C3 C4 H4B . . 109.5 ?
    H4A C4 H4B . . 109.5 ?
    C3 C4 H4C . . 109.5 ?
    H4A C4 H4C . . 109.5 ?
    H4B C4 H4C . . 109.5 ?
    C10 C5 C6 . . 120.2(4) ?
    C10 C5 N1 . . 120.6(4) ?
    C6 C5 N1 . . 119.1(4) ?
    C7 C6 C5 . . 119.7(5) ?
    C7 C6 H6 . . 120.2 ?
    C5 C6 H6 . . 120.2 ?
    C8 C7 C6 . . 120.8(5) ?
    C8 C7 H7 . . 119.6 ?
    C6 C7 H7 . . 119.6 ?
    C7 C8 C9 . . 119.6(5) ?
    C7 C8 H8 . . 120.2 ?
    C9 C8 H8 . . 120.2 ?
    C10 C9 C8 . . 120.3(5) ?
    C10 C9 H9 . . 119.9 ?
    C8 C9 H9 . . 119.9 ?
    C5 C10 C9 . . 119.4(5) ?
    C5 C10 H10 . . 120.3 ?
    C9 C10 H10 . . 120.3 ?
    N3 C11 C2 . . 117.6(4) ?
    N3 C11 C12 . . 119.0(4) ?
    C2 C11 C12 . . 123.3(4) ?
    C17 C12 C13 . . 119.0(4) ?
    C17 C12 C11 . . 122.1(4) ?
    C13 C12 C11 . . 118.9(4) ?
    C14 C13 C12 . . 119.4(5) ?
    C14 C13 H13 . . 120.3 ?
    C12 C13 H13 . . 120.3 ?
    C15 C14 C13 . . 121.3(5) ?
    C15 C14 H14 . . 119.4 ?
    C13 C14 H14 . . 119.4 ?
    C14 C15 C16 . . 118.7(5) ?
    C14 C15 H15 . . 120.6 ?
    C16 C15 H15 . . 120.6 ?
    C17 C16 C15 . . 120.8(5) ?
    C17 C16 H16 . . 119.6 ?
    C15 C16 H16 . . 119.6 ?
    C16 C17 C12 . . 120.8(5) ?
    C16 C17 H17 . . 119.6 ?
    C12 C17 H17 . . 119.6 ?
    C19 C18 C23 . . 119.5(4) ?
    C19 C18 N3 . . 119.2(4) ?
    C23 C18 N3 . . 121.2(4) ?
    C18 C19 C20 . . 121.1(4) ?
    C18 C19 H19 . . 119.5 ?
    C20 C19 H19 . . 119.5 ?
    C21 C20 C19 . . 120.3(5) ?
    C21 C20 H20 . . 119.9 ?
    C19 C20 H20 . . 119.9 ?
    C20 C21 C22 . . 118.2(4) ?
    C20 C21 C24 . . 120.6(4) ?
    C22 C21 C24 . . 121.1(4) ?
    C23 C22 C21 . . 121.8(4) ?
    C23 C22 H22 . . 119.1 ?
    C21 C22 H22 . . 119.1 ?
    C22 C23 C18 . . 119.1(4) ?
    C22 C23 H23 . . 120.4 ?
    C18 C23 H23 . . 120.4 ?
    N4 C24 C25 . . 124.5(4) ?
    N4 C24 C21 . . 114.6(4) ?
    C25 C24 C21 . . 120.7(4) ?
    C24 C25 H25A . . 109.5 ?
    C24 C25 H25B . . 109.5 ?
    H25A C25 H25B . . 109.5 ?
    C24 C25 H25C . . 109.5 ?
    H25A C25 H25C . . 109.5 ?
    H25B C25 H25C . . 109.5 ?
    O2 C26 H26A . . 109.5 ?
    O2 C26 H26B . . 109.5 ?
    H26A C26 H26B . . 109.5 ?
    O2 C26 H26C . . 109.5 ?
    H26A C26 H26C . . 109.5 ?
    H26B C26 H26C . . 109.5 ?
loop_
    _geom_torsion_atom_site_label_1
    _geom_torsion_atom_site_label_2
    _geom_torsion_atom_site_label_3
    _geom_torsion_atom_site_label_4
    _geom_torsion_site_symmetry_1
    _geom_torsion_site_symmetry_2
    _geom_torsion_site_symmetry_3
    _geom_torsion_site_symmetry_4
    _geom_torsion
    _geom_torsion_publ_flag
    C1 N1 N2 C3 . . . . 3.3(5) ?
    C5 N1 N2 C3 . . . . 174.7(4) ?
    C24 N4 O2 C26 . . . . -169.8(5) ?
    N2 N1 C1 O1 . . . . 174.2(4) ?
    C5 N1 C1 O1 . . . . 3.7(7) ?
    N2 N1 C1 C2 . . . . -3.2(5) ?
    C5 N1 C1 C2 . . . . -173.8(4) ?
    O1 C1 C2 C11 . . . . 0.1(7) ?
    N1 C1 C2 C11 . . . . 177.4(4) ?
    O1 C1 C2 C3 . . . . -175.3(5) ?
    N1 C1 C2 C3 . . . . 1.9(5) ?
    N1 N2 C3 C2 . . . . -1.8(5) ?
    N1 N2 C3 C4 . . . . -179.4(4) ?
    C11 C2 C3 N2 . . . . -174.9(4) ?
    C1 C2 C3 N2 . . . . -0.1(5) ?
    C11 C2 C3 C4 . . . . 2.3(8) ?
    C1 C2 C3 C4 . . . . 177.1(5) ?
    C1 N1 C5 C10 . . . . 133.8(5) ?
    N2 N1 C5 C10 . . . . -36.2(6) ?
    C1 N1 C5 C6 . . . . -44.1(7) ?
    N2 N1 C5 C6 . . . . 145.9(4) ?
    C10 C5 C6 C7 . . . . -1.6(8) ?
    N1 C5 C6 C7 . . . . 176.2(5) ?
    C5 C6 C7 C8 . . . . 1.3(8) ?
    C6 C7 C8 C9 . . . . -0.1(9) ?
    C7 C8 C9 C10 . . . . -0.7(9) ?
    C6 C5 C10 C9 . . . . 0.8(8) ?
    N1 C5 C10 C9 . . . . -177.0(5) ?
    C8 C9 C10 C5 . . . . 0.4(9) ?
    C18 N3 C11 C2 . . . . 178.2(4) ?
    C18 N3 C11 C12 . . . . -5.4(7) ?
    C3 C2 C11 N3 . . . . 170.6(5) ?
    C1 C2 C11 N3 . . . . -3.6(6) ?
    C3 C2 C11 C12 . . . . -5.7(7) ?
    C1 C2 C11 C12 . . . . -179.8(4) ?
    N3 C11 C12 C17 . . . . 110.5(5) ?
    C2 C11 C12 C17 . . . . -73.3(6) ?
    N3 C11 C12 C13 . . . . -69.0(6) ?
    C2 C11 C12 C13 . . . . 107.2(5) ?
    C17 C12 C13 C14 . . . . -0.6(7) ?
    C11 C12 C13 C14 . . . . 179.0(4) ?
    C12 C13 C14 C15 . . . . -1.2(8) ?
    C13 C14 C15 C16 . . . . 1.4(8) ?
    C14 C15 C16 C17 . . . . 0.0(8) ?
    C15 C16 C17 C12 . . . . -1.8(8) ?
    C13 C12 C17 C16 . . . . 2.0(7) ?
    C11 C12 C17 C16 . . . . -177.5(4) ?
    C11 N3 C18 C19 . . . . 132.8(5) ?
    C11 N3 C18 C23 . . . . -51.4(7) ?
    C23 C18 C19 C20 . . . . 0.5(7) ?
    N3 C18 C19 C20 . . . . 176.3(4) ?
    C18 C19 C20 C21 . . . . 1.1(7) ?
    C19 C20 C21 C22 . . . . -1.1(7) ?
    C19 C20 C21 C24 . . . . 177.4(4) ?
    C20 C21 C22 C23 . . . . -0.5(7) ?
    C24 C21 C22 C23 . . . . -179.0(4) ?
    C21 C22 C23 C18 . . . . 2.0(7) ?
    C19 C18 C23 C22 . . . . -2.0(7) ?
    N3 C18 C23 C22 . . . . -177.8(4) ?
    O2 N4 C24 C25 . . . . 0.9(7) ?
    O2 N4 C24 C21 . . . . 176.2(4) ?
    C20 C21 C24 N4 . . . . -146.8(5) ?
    C22 C21 C24 N4 . . . . 31.6(7) ?
    C20 C21 C24 C25 . . . . 28.7(7) ?
    C22 C21 C24 C25 . . . . -152.9(5) ?
loop_
    _geom_hbond_atom_site_label_D
    _geom_hbond_atom_site_label_H
    _geom_hbond_atom_site_label_A
    _geom_hbond_site_symmetry_A
    _geom_hbond_distance_DH
    _geom_hbond_distance_HA
    _geom_hbond_distance_DA
    _geom_hbond_angle_DHA
    _geom_hbond_publ_flag
    N3 H3 O1 . 0.86 1.95 2.683(4) 142.3 y
    C26 H26C N4 2_456 0.96 2.72 3.643(9) 162.8 y
    C9 H9 O1 1_655 0.93 2.67 3.398(6) 135.3 y
