# Supplementary material for: 4-({4-[1-(Methoxy­imino)eth­yl]anilino}(phen­yl)methyl­ene)-3-methyl-2-phenyl-1H-pyrazol-5(4H)-one
Source: Acta Crystallogr Sect E Struct Rep Online. 2009 Nov 21;65(Pt 12):o3122–3. doi: 10.1107/S1600536809048326 (PMC2971858; doi:10.1107/S1600536809048326)
Supplement: Supplementary file 2 [file e-65-o3122-Isup2.hkl]

# 
# h,k,l, Fc-squared, Fo-squared, sigma(Fo-squared) and status flag 
# 
data_I
_shelx_title ' 090702k in P-1' 
_shelx_refln_list_code          4 
_shelx_F_calc_maximum      171.50 
_exptl_crystal_F_000       448.00 
_reflns_d_resolution_high  0.8403 
 
loop_ 
 _symmetry_equiv_pos_as_xyz 
 'x, y, z' 
 '-x, -y, -z' 
 
_cell_length_a     7.3550 
_cell_length_b    11.1609 
_cell_length_c    14.9700 
_cell_angle_alpha  68.536 
_cell_angle_beta   76.654 
_cell_angle_gamma  76.182 
 
_shelx_F_squared_multiplier     1.000 
 
loop_ 
 _refln_index_h 
 _refln_index_k 
 _refln_index_l 
 _refln_F_squared_calc 
 _refln_F_squared_meas 
 _refln_F_squared_sigma 
 _refln_observed_status 
   1   0   0     1922.85     1882.42     57.98 o 
   2   0   0     3601.74     3638.55     92.41 o 
   3   0   0      157.52      164.38      6.29 o 
   4   0   0      139.70      156.35      8.56 o 
   5   0   0      111.80      105.30      7.60 o 
   6   0   0        6.86       16.80      6.16 o 
   7   0   0       46.70       39.57     13.25 o 
   8   0   0       12.24       11.74     11.71 o 
  -8   1   0       28.65       32.45     12.99 o 
  -7   1   0       74.72       82.35     19.81 o 
  -6   1   0       23.45       21.94      6.42 o 
  -5   1   0       87.28       88.99      9.11 o 
  -4   1   0        4.72        1.98      2.45 o 
  -3   1   0      289.36      311.50     12.74 o 
  -2   1   0      318.98      277.44     10.79 o 
  -1   1   0     5431.55     5494.04    138.34 o 
   0   1   0     2117.97     2513.34     75.98 o 
   1   1   0      983.08      827.15     38.82 o 
   2   1   0     1793.55     2043.46     52.50 o 
   3   1   0      499.08      469.94     13.92 o 
   4   1   0     1174.80     1239.17     33.85 o 
   5   1   0      111.18      103.91      7.36 o 
   6   1   0       32.59       39.50     14.62 o 
   7   1   0        0.87       -0.97      9.10 o 
   8   1   0        7.95        8.01     11.55 o 
  -8   2   0        0.31        6.16     10.95 o 
  -7   2   0       98.73      122.45     26.33 o 
  -6   2   0        2.16       38.21      7.67 o 
  -5   2   0       11.06       10.89      7.72 o 
  -4   2   0       16.30       19.93      4.64 o 
  -3   2   0       54.95       53.85      8.79 o 
  -2   2   0      211.53      261.98      8.61 o 
  -1   2   0     7147.70     7063.03    177.73 o 
   0   2   0      673.55      690.41     22.18 o 
   1   2   0     4102.65     3695.30    111.77 o 
   3   2   0       51.59       68.10      3.61 o 
   4   2   0       35.77       45.95      4.14 o 
   5   2   0        3.51        2.61      2.85 o 
   6   2   0       64.19       77.35     13.96 o 
   7   2   0       13.34        1.98      8.58 o 
   8   2   0        5.27       13.75     12.36 o 
  -7   3   0       91.82      105.76     51.68 o 
  -6   3   0       21.32       22.94     12.85 o 
  -5   3   0       69.44       96.55     15.84 o 
  -4   3   0        0.54        3.34      3.75 o 
  -3   3   0        4.43        6.17      3.07 o 
  -2   3   0      501.44      512.02     15.23 o 
  -1   3   0      381.65      353.68     10.61 o 
   0   3   0     2913.99     3285.62    100.02 o 
   1   3   0      128.76      118.25      5.34 o 
   2   3   0      813.32      842.00     27.12 o 
   3   3   0      425.54      417.57     12.68 o 
   4   3   0        6.61        5.89      3.14 o 
   5   3   0      143.07      128.35      8.46 o 
   6   3   0      158.73      124.16     14.64 o 
   7   3   0        7.25        2.74      9.18 o 
   8   3   0        1.14        7.46     11.76 o 
  -7   4   0       10.95        9.00     11.22 o 
  -6   4   0        0.04       11.76      9.70 o 
  -5   4   0        0.03       -2.58      4.95 o 
  -4   4   0        1.08       -1.97      3.74 o 
  -3   4   0       61.57       57.75      4.73 o 
  -2   4   0      107.20      119.71      6.22 o 
  -1   4   0      461.79      409.61     15.62 o 
   0   4   0      636.00      616.21     21.42 o 
   1   4   0       39.39       39.42      4.14 o 
   2   4   0      442.29      548.83     18.97 o 
   3   4   0        0.50       -2.68      1.79 o 
   4   4   0       82.55       71.84      4.25 o 
   5   4   0       11.74       13.22      4.56 o 
   6   4   0       45.33       52.28     12.83 o 
   7   4   0       64.78       54.21     14.14 o 
   8   4   0        7.89        3.65     10.77 o 
  -6   5   0       23.39       13.38     11.63 o 
  -5   5   0       11.14        9.62      8.76 o 
  -4   5   0       98.08       81.54     13.86 o 
  -3   5   0       76.45       89.62      5.56 o 
  -2   5   0      510.13      539.68     20.82 o 
  -1   5   0     1192.38     1169.58     39.24 o 
   0   5   0       12.99        9.83      3.11 o 
   1   5   0      395.24      366.42     14.14 o 
   2   5   0      250.94      233.49     11.02 o 
   3   5   0        4.68        6.42      2.50 o 
   4   5   0       18.33       18.98      5.12 o 
   5   5   0      583.84      575.01     24.75 o 
   6   5   0      365.29      373.32     18.78 o 
   7   5   0       14.68       28.59     11.55 o 
   8   5   0        4.27        6.02     10.69 o 
  -6   6   0       23.99        5.53     10.22 o 
  -5   6   0        1.27        5.58      8.53 o 
  -4   6   0       10.95       64.01     12.91 o 
  -3   6   0       36.05       48.51     13.28 o 
  -2   6   0      488.77      430.92     18.22 o 
  -1   6   0      150.26      157.55      8.98 o 
   0   6   0       65.96       74.67      7.23 o 
   1   6   0       60.55       78.18      9.34 o 
   2   6   0       35.52       82.34      6.63 o 
   3   6   0      141.92      129.35      8.56 o 
   4   6   0       17.59       11.47      4.75 o 
   5   6   0       52.30       59.84     11.24 o 
   6   6   0       41.66       27.44      7.19 o 
   7   6   0        0.11       -6.31      8.55 o 
   8   6   0        0.83        5.32     12.13 o 
  -6   7   0       10.88       -3.96     10.93 o 
  -5   7   0        9.17        6.44      9.65 o 
  -4   7   0        2.01       -2.56      8.35 o 
  -3   7   0        3.61        9.00      5.27 o 
  -2   7   0       19.15       13.64     11.72 o 
  -1   7   0      121.55      120.03      8.31 o 
   0   7   0      166.43      177.79     14.34 o 
   1   7   0      134.89      119.41      9.38 o 
   2   7   0       29.70       83.71     12.52 o 
   3   7   0      397.27      382.34     17.74 o 
   4   7   0        1.21        9.54      5.11 o 
   5   7   0        0.60       -0.76      4.29 o 
   6   7   0       87.28      102.23     12.90 o 
   7   7   0       27.01       13.36     10.80 o 
  -5   8   0        0.00       -5.42      9.57 o 
  -4   8   0       66.24       91.54     16.98 o 
  -3   8   0      101.61      109.95     16.78 o 
  -2   8   0       23.47       25.95      6.47 o 
  -1   8   0      532.08      523.88     34.25 o 
   0   8   0        0.40       -1.37      3.98 o 
   1   8   0       95.86       88.25     17.94 o 
   2   8   0       39.29       49.80     10.75 o 
   3   8   0      125.50      110.55     13.96 o 
   4   8   0      515.69      466.88     28.57 o 
   5   8   0       25.08       33.05     11.57 o 
   6   8   0        5.14       -1.00      5.74 o 
   7   8   0        2.83       -3.08     11.32 o 
  -4   9   0       27.93       23.79     13.46 o 
  -3   9   0       37.54       35.24     12.47 o 
  -2   9   0       24.66       19.06      6.59 o 
  -1   9   0       73.76       83.91     14.22 o 
   0   9   0      100.12      121.82      9.47 o 
   1   9   0       17.63       11.46      6.74 o 
   2   9   0       57.60       70.67     13.83 o 
   3   9   0        1.53        1.46      6.68 o 
   4   9   0        1.67       -1.80      5.69 o 
   5   9   0       51.89       53.24      9.37 o 
   6   9   0        3.30        5.29      6.58 o 
  -3  10   0        8.50        1.28     11.58 o 
  -2  10   0      158.48      150.21     13.23 o 
  -1  10   0       11.24        7.77      6.32 o 
   0  10   0        0.02        3.71      5.73 o 
   1  10   0       11.95       17.24      8.89 o 
   2  10   0       70.42       81.97     14.97 o 
   3  10   0      189.87      179.10     18.56 o 
   4  10   0       54.53      114.63     19.75 o 
   5  10   0        0.03       -4.51      8.92 o 
   6  10   0        2.84       -1.04      9.78 o 
  -2  11   0        0.10        6.42     12.52 o 
  -1  11   0        7.88        1.02      6.39 o 
   0  11   0        4.49       -1.25      6.62 o 
   1  11   0        4.04        1.70      6.60 o 
   2  11   0       35.70       51.00     12.76 o 
   3  11   0        1.90        9.18      9.34 o 
   4  11   0        4.08        7.17     10.07 o 
   5  11   0        9.32        2.53     10.90 o 
   0  12   0        1.45        0.00      8.82 o 
   1  12   0        3.71        1.96      8.32 o 
   2  12   0        1.39        4.72      8.16 o 
   3  12   0       14.27        8.66     10.67 o 
  -2 -12   1        0.46       -0.39      9.36 o 
  -1 -12   1        8.97        1.41      7.90 o 
  -4 -11   1       11.09       13.38     12.49 o 
  -3 -11   1        1.80       -8.14      8.63 o 
  -2 -11   1       30.17       42.23     11.87 o 
  -1 -11   1        0.98       -0.47      7.72 o 
   0 -11   1        0.01        3.89      8.69 o 
   1 -11   1        1.49       -1.71      6.94 o 
   2 -11   1        0.01        4.75     13.28 o 
  -5 -10   1        8.11        3.00      9.02 o 
  -4 -10   1       15.25        2.71      9.29 o 
  -3 -10   1        2.70       13.67      9.18 o 
  -2 -10   1       17.19        6.55      8.06 o 
  -1 -10   1       74.56       85.81     15.97 o 
   0 -10   1       40.97       26.27     10.20 o 
   1 -10   1        2.60        1.31      5.84 o 
   2 -10   1       18.03        6.96      9.91 o 
   3 -10   1        0.06       14.16     11.79 o 
  -6  -9   1       38.91       28.20      8.98 o 
  -5  -9   1       16.13       18.28      6.79 o 
  -4  -9   1       29.68       18.62      9.00 o 
  -3  -9   1        9.23        8.92      8.06 o 
  -2  -9   1        3.00        0.13      7.41 o 
  -1  -9   1       93.46       82.01     15.19 o 
   0  -9   1       34.63       23.95      6.94 o 
   1  -9   1       21.21       63.05      9.01 o 
   2  -9   1       23.69       24.59      6.86 o 
   3  -9   1       79.89       64.60     15.24 o 
   4  -9   1        0.81        4.83     10.25 o 
  -7  -8   1        0.53       15.70     12.99 o 
  -6  -8   1       31.70       33.16      8.56 o 
  -5  -8   1        0.66       -3.41      5.22 o 
  -4  -8   1       15.28        9.67      5.56 o 
  -3  -8   1       40.96       41.84     10.36 o 
  -2  -8   1      365.01      345.26     25.03 o 
  -1  -8   1      307.61      299.52     14.27 o 
   0  -8   1       11.31       10.57      4.86 o 
   1  -8   1       68.56       65.32      8.42 o 
   2  -8   1       67.62       62.57      8.71 o 
   3  -8   1       67.68       74.61     15.57 o 
   4  -8   1        4.17       -5.16     10.15 o 
   5  -8   1        1.76      -11.08     11.22 o 
  -7  -7   1        2.34       -4.54      9.21 o 
  -6  -7   1       11.09       11.74      6.58 o 
  -5  -7   1       22.39       17.67      6.01 o 
  -4  -7   1      305.84      291.52     15.76 o 
  -3  -7   1        0.03       -1.30      5.66 o 
  -2  -7   1      402.68      351.87     24.23 o 
  -1  -7   1        9.55       31.95      5.63 o 
   0  -7   1        0.01       -0.32      3.67 o 
   1  -7   1       95.94      121.56      8.44 o 
   2  -7   1       71.87       76.31     13.78 o 
   3  -7   1        6.85       19.41      8.48 o 
   4  -7   1        1.23       -1.83      7.36 o 
   5  -7   1        0.25       -3.00      8.84 o 
   6  -7   1        8.62       13.28     12.96 o 
  -7  -6   1        9.46        3.36     11.79 o 
  -6  -6   1        0.05       -1.61      4.89 o 
  -5  -6   1      336.30      324.02     20.19 o 
  -4  -6   1      169.96      154.33     10.26 o 
  -3  -6   1       99.17      106.18     11.77 o 
  -2  -6   1       12.37        7.51      5.48 o 
  -1  -6   1       50.74       47.97      5.64 o 
   0  -6   1      189.68      203.95     10.20 o 
   1  -6   1      256.62      254.32     12.14 o 
   2  -6   1       71.06       60.45      7.06 o 
   3  -6   1        1.36        1.03      5.33 o 
   4  -6   1       11.75       10.51      9.65 o 
   5  -6   1        0.43       -1.93      8.35 o 
   6  -6   1        7.36        9.78     12.08 o 
  -8  -5   1        4.47        2.35     11.66 o 
  -7  -5   1        1.84       11.29     10.25 o 
  -6  -5   1      405.87      384.67     19.54 o 
  -5  -5   1        8.72       16.03      5.47 o 
  -4  -5   1        9.22        2.42      3.71 o 
  -3  -5   1       22.72       38.50      8.37 o 
  -2  -5   1        1.92        6.42      4.85 o 
  -1  -5   1        5.84        6.84      6.06 o 
   0  -5   1       14.22       16.19      3.57 o 
   1  -5   1     1338.66     1309.45     43.51 o 
   2  -5   1        3.71        4.84      4.06 o 
   3  -5   1        3.92        9.63      2.99 o 
   4  -5   1        0.04        2.90      6.73 o 
   5  -5   1       77.12       67.15     14.71 o 
   6  -5   1        4.32        5.92     10.17 o 
   7  -5   1        0.82        5.06     12.44 o 
  -8  -4   1        0.77        1.43     11.08 o 
  -7  -4   1       80.13       88.70     17.19 o 
  -6  -4   1       77.11       74.23     14.74 o 
  -5  -4   1      255.43      251.85     13.82 o 
  -4  -4   1        0.20        1.69      3.26 o 
  -3  -4   1      613.53      575.51     32.26 o 
  -2  -4   1       80.49       71.41      4.38 o 
   0  -4   1       24.96       23.77      3.49 o 
   1  -4   1      743.78      817.62     27.95 o 
   2  -4   1      467.86      427.27     16.63 o 
   3  -4   1       28.96       26.29      3.70 o 
   4  -4   1      456.90      441.60     18.62 o 
   5  -4   1       29.70       51.85     16.52 o 
   6  -4   1       44.81       36.60     11.30 o 
   7  -4   1        3.02        0.21      9.57 o 
  -8  -3   1        4.31       18.07     13.04 o 
  -7  -3   1       28.86       44.08     13.77 o 
  -6  -3   1       14.38        3.52      8.40 o 
  -5  -3   1       47.23       68.39      8.03 o 
  -4  -3   1       11.20        7.96      2.54 o 
  -3  -3   1     1943.67     1982.25     94.62 o 
  -2  -3   1       96.84       86.72      7.91 o 
  -1  -3   1       39.71       79.80      6.25 o 
   0  -3   1      264.93      259.98     10.07 o 
   1  -3   1      335.83      350.89     13.16 o 
   2  -3   1       38.27       39.15      3.36 o 
   3  -3   1      354.94      455.55     14.46 o 
   4  -3   1       22.47       16.95      4.77 o 
   5  -3   1      109.41      137.83      9.35 o 
   6  -3   1        1.43       -6.08      5.25 o 
   7  -3   1       23.28       20.36      9.56 o 
  -8  -2   1        0.43        9.81     12.13 o 
  -7  -2   1        5.11       12.23     10.54 o 
  -6  -2   1        1.62        1.75      8.37 o 
  -5  -2   1       11.63        8.56      3.30 o 
  -4  -2   1       11.70       11.15      4.37 o 
  -3  -2   1      456.87      517.05     17.59 o 
  -2  -2   1       62.57       67.80      6.45 o 
  -1  -2   1      395.20      579.90     29.45 o 
   0  -2   1        8.80        8.06      1.71 o 
   1  -2   1    10373.01    10502.82    315.03 o 
   2  -2   1       36.30       29.92      2.76 o 
   3  -2   1       61.40       55.87      5.70 o 
   4  -2   1       56.36       61.83     11.14 o 
   5  -2   1       50.29       72.87      8.49 o 
   6  -2   1        2.98       -2.00      5.55 o 
   7  -2   1        1.50       -1.11      6.60 o 
   8  -2   1        8.65       -2.30      7.52 o 
  -8  -1   1        5.20       -4.56     11.82 o 
  -7  -1   1       52.82       60.81     14.11 o 
  -6  -1   1       68.80       59.85     13.23 o 
  -5  -1   1      101.24      102.14      5.84 o 
  -4  -1   1       13.05        9.91      2.93 o 
  -3  -1   1      570.95      713.68     23.88 o 
  -2  -1   1     1224.04     1157.27     36.20 o 
  -1  -1   1     1377.99     1442.13     67.45 o 
   1  -1   1     6710.93     6852.26    172.26 o 
   2  -1   1      116.04       79.90      8.10 o 
   3  -1   1       84.98       90.40      9.17 o 
   4  -1   1       96.86      101.54      4.93 o 
   5  -1   1        7.77       16.14      4.95 o 
   6  -1   1       56.30       64.38     24.16 o 
   7  -1   1        5.55       11.58      6.76 o 
   8  -1   1        5.64        2.43     11.32 o 
  -8   0   1       12.88       21.39     12.81 o 
  -7   0   1        0.94        7.82      9.73 o 
  -6   0   1        0.56        0.94      7.88 o 
  -5   0   1        8.64       17.37      4.98 o 
  -4   0   1      681.22      755.36     22.35 o 
  -3   0   1     1248.47     1358.95     36.60 o 
  -2   0   1      927.18      817.14     26.42 o 
  -1   0   1       31.81       38.26      4.48 o 
   1   0   1      612.56      631.15     20.26 o 
   2   0   1      192.82      177.10      7.56 o 
   3   0   1     1495.54     1583.02     41.65 o 
   4   0   1      131.83      113.67      5.10 o 
   5   0   1       32.08       48.35     10.56 o 
   6   0   1       35.62       37.27      7.11 o 
   7   0   1       94.50       87.65     11.11 o 
   8   0   1       10.38       15.62     11.82 o 
  -8   1   1        2.02        2.92      9.94 o 
  -7   1   1       15.39       34.35     12.52 o 
  -6   1   1      109.65      127.80      9.57 o 
  -5   1   1       56.38       59.35     11.36 o 
  -4   1   1        0.00        0.30      2.52 o 
  -2   1   1     4423.52     4445.50    136.02 o 
  -1   1   1     1583.35     1721.23     71.01 o 
   0   1   1      235.47      195.87      7.05 o 
   1   1   1      621.77      624.13     16.56 o 
   2   1   1      120.76       84.40      3.46 o 
   3   1   1      151.67      151.81      5.69 o 
   4   1   1      510.52      506.61     21.31 o 
   5   1   1        3.69       30.64      5.93 o 
   6   1   1        2.82        1.60      5.00 o 
   7   1   1      120.24      132.87     15.76 o 
   8   1   1        4.48        9.15      9.81 o 
  -7   2   1        0.03        2.59      6.50 o 
  -6   2   1       21.44       24.04     15.19 o 
  -4   2   1      103.79      112.89      7.43 o 
  -3   2   1      480.50      723.97     25.65 o 
  -2   2   1       19.92       24.76      3.56 o 
  -1   2   1     1156.02     1151.86     30.43 o 
   0   2   1     1537.50     1367.68     42.40 o 
   2   2   1      630.98      624.17     17.32 o 
   3   2   1      856.50      911.66     24.97 o 
   4   2   1       86.18       77.72      4.27 o 
   5   2   1      202.46      179.33      7.94 o 
   6   2   1        7.63       13.31      5.55 o 
   7   2   1        0.05        2.45      9.21 o 
   8   2   1        0.17       -3.13     10.28 o 
  -7   3   1        0.04        2.59      8.22 o 
  -6   3   1        0.38       -1.51      5.26 o 
  -5   3   1       40.61       42.49     18.29 o 
  -4   3   1        0.54        1.36      3.86 o 
  -2   3   1      347.07      336.80     10.98 o 
  -1   3   1      746.36      605.25     17.03 o 
   0   3   1     1930.75     1982.86     61.47 o 
   2   3   1        3.92        0.99      1.45 o 
   3   3   1      107.21       90.74      4.34 o 
   4   3   1       89.79       82.80      4.49 o 
   5   3   1      113.41       94.30      5.29 o 
   6   3   1       41.43       57.47     12.57 o 
   7   3   1        4.12       16.46     10.20 o 
   8   3   1       16.01       19.07     11.19 o 
  -7   4   1        0.39       -2.24     10.41 o 
  -6   4   1       38.51       27.49     10.38 o 
  -5   4   1       49.33       74.72     10.16 o 
  -4   4   1      141.98      131.65      8.53 o 
  -3   4   1      138.01      150.05      8.30 o 
  -2   4   1        9.71        6.58      2.33 o 
  -1   4   1     2190.12     2025.60     64.12 o 
   0   4   1      907.62      863.55     28.85 o 
   2   4   1     1140.86     1110.14     30.03 o 
   3   4   1      112.87      104.15      6.55 o 
   4   4   1      274.13      259.07      9.66 o 
   5   4   1       49.24       55.09      9.20 o 
   6   4   1        3.39        9.68      8.16 o 
   7   4   1       30.26       56.00     14.19 o 
   8   4   1        0.26       -9.21     10.38 o 
  -7   5   1        1.54        4.98     11.76 o 
  -6   5   1        8.74        4.20      9.05 o 
  -5   5   1       33.00       33.81     11.69 o 
  -4   5   1      111.40      106.08     15.71 o 
  -3   5   1      141.13      149.97      9.69 o 
  -2   5   1        3.13        0.50      2.18 o 
  -1   5   1       69.64       60.43      6.24 o 
   0   5   1      359.04      378.89     15.02 o 
   1   5   1      807.11      852.62     25.55 o 
   2   5   1     1199.13     1297.28     35.13 o 
   3   5   1      560.59      628.49     18.80 o 
   4   5   1      179.32      177.89      7.36 o 
   5   5   1      163.04      145.20     14.42 o 
   6   5   1       77.60       54.68     13.31 o 
   7   5   1        0.02        9.42      9.15 o 
   8   5   1        0.48        7.51     11.06 o 
  -6   6   1       15.70       17.74     11.71 o 
  -5   6   1        2.33       -7.88      7.09 o 
  -4   6   1        1.43        3.36      6.81 o 
  -3   6   1       11.43        6.75      4.83 o 
  -2   6   1      127.80      108.65     12.45 o 
  -1   6   1       43.80       31.55      5.34 o 
   0   6   1      128.26      120.47      7.38 o 
   2   6   1      294.87      275.19      8.71 o 
   3   6   1        2.21        3.99      2.71 o 
   4   6   1      215.83      225.48     12.31 o 
   5   6   1      279.32      249.35     13.92 o 
   6   6   1        0.36       -1.37      4.69 o 
   7   6   1        8.72        8.29     10.09 o 
   8   6   1        6.83       37.95     14.55 o 
  -6   7   1        9.75       -2.79     11.22 o 
  -5   7   1        2.41      -13.42      8.95 o 
  -4   7   1        0.63       -5.97      6.47 o 
  -3   7   1       20.59       23.94      6.27 o 
  -2   7   1       44.61       59.89     18.95 o 
  -1   7   1      214.61      189.02     10.55 o 
   0   7   1        0.00       -0.14      3.42 o 
   1   7   1       13.30       38.23      3.85 o 
   2   7   1       15.65        9.66      3.03 o 
   3   7   1       42.48       31.39      5.73 o 
   4   7   1       27.32       28.23      5.97 o 
   5   7   1      114.74      116.33     11.60 o 
   6   7   1        2.19        3.57      5.54 o 
   7   7   1        5.17        3.52     10.85 o 
  -5   8   1        0.17      -11.50      9.05 o 
  -4   8   1        9.39       15.83     10.30 o 
  -3   8   1        8.43       12.46      6.39 o 
  -2   8   1        0.02        1.42      4.76 o 
  -1   8   1       57.60      112.01     10.79 o 
   0   8   1      108.42      116.21      8.54 o 
   1   8   1      178.43      166.32     18.55 o 
   2   8   1       69.05       80.98      8.75 o 
   3   8   1       11.89        7.61      4.41 o 
   4   8   1      353.59      328.68     23.60 o 
   5   8   1      103.28      124.51     12.27 o 
   6   8   1        3.83       -0.29      5.46 o 
   7   8   1        0.01       -3.81     10.22 o 
  -4   9   1        8.93       19.17     12.21 o 
  -3   9   1       84.23       86.36     15.52 o 
  -2   9   1       47.34       24.46      7.05 o 
  -1   9   1        0.75        7.29     10.03 o 
   0   9   1      155.30      141.01     10.18 o 
   1   9   1        3.08       10.53      5.05 o 
   2   9   1      280.22      273.69     21.96 o 
   3   9   1      110.27      115.60     16.54 o 
   4   9   1      125.43      153.67     19.73 o 
   5   9   1        8.82        3.19      5.58 o 
   6   9   1        5.41        5.14      8.54 o 
   7   9   1        5.05        1.54     10.07 o 
  -3  10   1       20.00        7.28     11.61 o 
  -2  10   1        9.32        5.20      6.08 o 
  -1  10   1       59.51       74.38     11.00 o 
   0  10   1        0.18       -0.45      5.62 o 
   1  10   1      316.11      320.16     25.30 o 
   2  10   1       10.62        0.57      6.70 o 
   3  10   1        1.91       -1.25      7.64 o 
   4  10   1       61.92       91.33     16.25 o 
   5  10   1        0.22       -2.58      8.16 o 
   6  10   1       18.39       25.98     12.23 o 
  -2  11   1       28.09       35.14     11.01 o 
  -1  11   1        4.94        3.50      7.08 o 
   0  11   1        0.23       -0.42      6.39 o 
   1  11   1        4.92       -4.54      6.96 o 
   2  11   1        0.39       -3.03      8.03 o 
   3  11   1       27.85       29.97     11.74 o 
   4  11   1       73.89       66.63     15.99 o 
   5  11   1       14.53       12.36     11.53 o 
  -1  12   1        6.85       -0.52      7.88 o 
   0  12   1        0.05        0.70      8.82 o 
   1  12   1       13.87        3.03      7.46 o 
   2  12   1       10.04        4.85      8.66 o 
   3  12   1       58.99       50.92     14.79 o 
   4  12   1        3.90        0.83      8.50 o 
  -3 -11   2        0.56      -11.93      7.95 o 
  -2 -11   2        6.19        0.47      9.36 o 
  -1 -11   2        0.15       -6.65      6.55 o 
   0 -11   2       26.44       10.02      9.39 o 
   1 -11   2       13.09       10.15      9.91 o 
  -5 -10   2        0.00       -0.34      8.87 o 
  -4 -10   2        5.28       22.64     11.37 o 
  -3 -10   2        9.84       -0.70      7.82 o 
  -2 -10   2       20.27       17.79      9.49 o 
  -1 -10   2        4.50       -4.54      7.25 o 
   0 -10   2       75.93       96.06     15.99 o 
   1 -10   2        0.39        1.47      5.72 o 
   2 -10   2        0.23        0.00     10.22 o 
   3 -10   2       18.64       21.36     13.25 o 
  -6  -9   2        0.44        7.70      7.44 o 
  -5  -9   2       19.58       10.28     10.20 o 
  -4  -9   2        2.32       11.84      8.50 o 
  -3  -9   2       25.57       17.76     10.04 o 
  -2  -9   2      324.91      361.22     27.58 o 
  -1  -9   2      113.37      142.24     19.02 o 
   0  -9   2       37.64       15.08      7.54 o 
   1  -9   2        2.56       -3.45      4.86 o 
   2  -9   2        0.06       -0.03      5.18 o 
   3  -9   2        0.22       -7.88      8.53 o 
   4  -9   2        6.49       10.80     13.59 o 
  -6  -8   2        6.58       -5.01      6.60 o 
  -5  -8   2       31.26       30.99     11.01 o 
  -4  -8   2       13.20       14.68      8.74 o 
  -3  -8   2      259.74      262.90     22.11 o 
  -2  -8   2      270.35      260.89     21.33 o 
  -1  -8   2      407.57      411.99     28.48 o 
   0  -8   2       40.00       42.67      7.13 o 
   1  -8   2       49.42       36.33      6.82 o 
   2  -8   2       12.47       10.45      5.78 o 
   3  -8   2        1.86        3.05      8.97 o 
   4  -8   2        6.35        2.53      9.73 o 
   5  -8   2        0.57       17.94     14.19 o 
  -7  -7   2        1.28        4.88     11.76 o 
  -6  -7   2       20.24       18.09      7.29 o 
  -5  -7   2       19.14       17.23      6.62 o 
  -4  -7   2       25.29       26.16      9.13 o 
  -3  -7   2       12.41       13.67      7.75 o 
  -2  -7   2       35.64       35.14      9.99 o 
  -1  -7   2       12.95        7.13      5.75 o 
   0  -7   2       28.84       53.71      7.08 o 
   1  -7   2       50.09       54.30      7.28 o 
   2  -7   2      124.44      122.17      8.85 o 
   3  -7   2        9.30       13.17      8.71 o 
   4  -7   2        0.37        2.61      8.29 o 
   5  -7   2       14.11       30.75     13.33 o 
  -7  -6   2        0.00       -1.56      8.74 o 
  -6  -6   2        4.22        0.11      5.48 o 
  -5  -6   2        2.70       -3.88      4.57 o 
  -4  -6   2       23.94       24.75      8.27 o 
  -3  -6   2       58.17       36.21      8.82 o 
  -2  -6   2       42.91       57.21     10.64 o 
  -1  -6   2       41.06       48.21      8.01 o 
   0  -6   2       24.77       23.62      4.75 o 
   1  -6   2        1.07       -3.35      4.85 o 
   2  -6   2      167.99      152.48      9.21 o 
   3  -6   2        2.66       -1.41      3.87 o 
   4  -6   2        1.33        1.93      8.37 o 
   5  -6   2       16.92       31.27     12.47 o 
   6  -6   2        0.29       -2.66     10.43 o 
  -7  -5   2        6.71       -6.21      9.70 o 
  -6  -5   2      123.94      127.46     11.48 o 
  -5  -5   2        1.36        1.51      4.60 o 
  -4  -5   2       44.72       80.11     11.95 o 
  -3  -5   2      142.07      137.92     12.79 o 
  -2  -5   2     1062.69     1075.32     35.31 o 
  -1  -5   2      159.48      152.24      8.76 o 
   0  -5   2      114.24      235.80     12.40 o 
   1  -5   2      174.06      162.65      8.76 o 
   2  -5   2       53.99       64.21     13.31 o 
   3  -5   2        1.31        2.88      3.31 o 
   4  -5   2       20.65       15.36      8.45 o 
   5  -5   2      107.21       66.51     14.51 o 
   6  -5   2        0.99        0.18     10.22 o 
   7  -5   2        0.05        4.25     12.68 o 
  -8  -4   2       10.88       21.39     13.28 o 
  -7  -4   2       26.65       22.98     11.19 o 
  -6  -4   2      117.04      107.13     10.11 o 
  -5  -4   2       32.10       37.57      9.12 o 
  -4  -4   2      378.88      339.65     22.66 o 
  -3  -4   2      193.61      170.85     14.07 o 
  -2  -4   2       51.22       55.03      9.34 o 
  -1  -4   2      133.70      131.62      6.44 o 
   1  -4   2       54.19       57.46      5.75 o 
   2  -4   2      660.42      700.79     25.01 o 
   3  -4   2        0.37       -0.55      2.22 o 
   4  -4   2      257.39      278.87     17.29 o 
   5  -4   2       21.83       23.85      6.74 o 
   6  -4   2       11.69       -1.83      9.16 o 
   7  -4   2       28.15       -1.96     10.80 o 
  -8  -3   2       12.25        4.85     12.15 o 
  -7  -3   2        0.88       -0.21      9.10 o 
  -6  -3   2        9.19        7.41      8.61 o 
  -5  -3   2        5.20        3.24      4.25 o 
  -4  -3   2       38.93       53.22      9.65 o 
  -3  -3   2       61.98       77.99     10.28 o 
  -2  -3   2       54.26       66.88      9.34 o 
  -1  -3   2       51.14       49.89      3.24 o 
   0  -3   2     1112.41     1053.24     34.06 o 
   1  -3   2        3.96        0.18      2.05 o 
   2  -3   2        8.22        4.43      4.16 o 
   3  -3   2        9.76       12.21      2.69 o 
   4  -3   2       17.08       28.32     10.11 o 
   5  -3   2       58.47       76.47      8.96 o 
   6  -3   2        0.31        8.12      5.97 o 
   7  -3   2       23.67       28.80     14.54 o 
  -8  -2   2        0.03       -0.99     10.85 o 
  -7  -2   2       34.31       45.83     14.48 o 
  -6  -2   2        8.59        9.39      9.21 o 
  -5  -2   2       50.19       61.63     19.98 o 
  -4  -2   2      206.37      249.15     10.39 o 
  -3  -2   2        0.52       -0.43      1.72 o 
  -2  -2   2      118.63      105.12      9.11 o 
  -1  -2   2       42.62       58.00      5.30 o 
   1  -2   2     4987.61     4949.28    149.86 o 
   2  -2   2      257.03      331.32     10.34 o 
   3  -2   2       14.38        9.36      2.34 o 
   4  -2   2       13.97       30.51      5.19 o 
   5  -2   2       22.48       11.19      4.88 o 
   6  -2   2       68.09       88.88     10.19 o 
   7  -2   2        4.89       -6.55      6.24 o 
   8  -2   2        5.46       -1.81      8.19 o 
  -8  -1   2        0.26       -7.72     10.62 o 
  -7  -1   2       19.94       36.28     12.99 o 
  -6  -1   2        6.30        5.37      8.06 o 
  -5  -1   2      100.23       95.66      9.35 o 
  -4  -1   2       37.22       63.35      7.79 o 
  -3  -1   2     2319.12     2416.78     74.83 o 
  -2  -1   2       49.34       84.89      4.20 o 
  -1  -1   2       11.95       24.03      2.84 o 
   1  -1   2     3333.47     3210.04     97.67 o 
   2  -1   2      619.94      571.88     15.95 o 
   3  -1   2        4.90        0.60      2.51 o 
   4  -1   2        0.23        2.13      4.00 o 
   5  -1   2       93.52       95.98      9.50 o 
   6  -1   2       41.88       51.16     15.33 o 
   7  -1   2       36.24       39.74      8.56 o 
   8  -1   2       26.40       26.61      8.91 o 
  -8   0   2        0.32        5.29     12.78 o 
  -7   0   2       29.33       27.44     12.02 o 
  -6   0   2       67.78       62.64     13.41 o 
  -5   0   2       75.54       83.05      8.79 o 
  -4   0   2      386.89      329.67     12.06 o 
  -3   0   2       12.69       16.07      3.41 o 
  -2   0   2     2839.35     3071.30     93.50 o 
  -1   0   2      207.47      192.50      7.47 o 
   1   0   2      139.35       90.56      3.45 o 
   2   0   2      190.19      197.21      8.29 o 
   3   0   2      507.11      475.90     17.74 o 
   4   0   2      129.49      130.97      8.18 o 
   5   0   2       13.86       14.01      4.88 o 
   6   0   2       39.47       71.54      9.12 o 
   7   0   2       74.49       67.00     15.25 o 
   8   0   2        0.07       12.41     11.97 o 
  -8   1   2        4.18       10.80     13.33 o 
  -7   1   2      119.46      138.19     19.91 o 
  -6   1   2       20.81       14.13      6.27 o 
  -5   1   2      130.83      118.16     13.26 o 
  -4   1   2      525.67      550.50     17.59 o 
  -3   1   2      432.60      407.12     21.09 o 
  -2   1   2      429.44      443.80     21.30 o 
  -1   1   2        8.19       10.59      2.95 o 
   0   1   2     2110.40     1889.04     77.45 o 
   1   1   2      862.73      748.27     19.95 o 
   2   1   2      678.53      730.57     19.84 o 
   3   1   2       50.30       43.48      2.84 o 
   4   1   2       78.13       88.05      4.22 o 
   5   1   2        4.00       -4.51      3.79 o 
   6   1   2      108.32      106.72     10.44 o 
   7   1   2       60.02       65.70      9.79 o 
   8   1   2        4.95       15.34     12.57 o 
  -7   2   2       42.43       62.01     22.41 o 
  -6   2   2       16.18       22.21      6.89 o 
  -5   2   2       17.49       13.92      5.36 o 
  -4   2   2        8.15       13.02      4.39 o 
  -3   2   2      282.65      249.86     11.28 o 
  -2   2   2       13.34        9.42      4.07 o 
  -1   2   2      221.13      192.13     10.96 o 
   0   2   2     3905.81     3759.68    114.28 o 
   1   2   2      125.92       79.21      3.31 o 
   2   2   2      248.10      250.27      8.03 o 
   3   2   2        0.22       -1.47      1.40 o 
   4   2   2       74.65       83.27      4.39 o 
   5   2   2      233.49      239.30     11.83 o 
   6   2   2      142.19      155.57      9.90 o 
   7   2   2       20.20       33.47     11.14 o 
   8   2   2        0.27       -8.32      9.68 o 
  -7   3   2        4.78        0.67      6.83 o 
  -6   3   2       28.36       43.49     18.04 o 
  -5   3   2        1.64       -0.61      5.01 o 
  -3   3   2       43.35       42.59      5.51 o 
  -2   3   2        8.60       14.26      3.22 o 
  -1   3   2      196.62      193.17      8.77 o 
   0   3   2      888.59      805.94     26.66 o 
   1   3   2       81.02       80.84      3.55 o 
   2   3   2      789.53      736.82     20.59 o 
   3   3   2        8.59        2.05      1.92 o 
   4   3   2      405.54      419.67     13.37 o 
   5   3   2       82.39       83.12      5.94 o 
   6   3   2        0.23       14.00      5.39 o 
   7   3   2      143.64      149.98     17.30 o 
   8   3   2        8.87       19.25     11.58 o 
  -7   4   2        1.17      -13.09      9.75 o 
  -6   4   2        8.85        2.76      8.50 o 
  -5   4   2      155.59      162.46     10.46 o 
  -4   4   2      270.09      277.22     13.53 o 
  -3   4   2      170.18      162.08     14.37 o 
  -2   4   2       22.23       27.72      5.66 o 
  -1   4   2      893.90      849.66     23.60 o 
   0   4   2       47.35      139.51      7.10 o 
   1   4   2        0.69       -1.80      1.21 o 
   2   4   2      735.10      736.53     20.85 o 
   3   4   2        6.82        9.27      2.57 o 
   4   4   2       25.31       24.26      3.52 o 
   5   4   2      209.86      198.17      8.31 o 
   6   4   2      446.06      413.44     29.84 o 
   7   4   2      102.88      143.22     21.29 o 
   8   4   2        4.84        4.69     10.43 o 
  -7   5   2        4.07      -14.32     10.38 o 
  -6   5   2        5.26        1.02      8.24 o 
  -5   5   2        9.60        6.13      8.61 o 
  -4   5   2       69.51       42.06     11.19 o 
  -3   5   2       17.16       27.29      4.68 o 
  -2   5   2      112.72      219.91      8.38 o 
  -1   5   2      101.82       97.45      9.41 o 
   0   5   2     1056.57     1050.21     35.39 o 
   1   5   2      442.82      486.42     14.59 o 
   2   5   2       38.63       31.89      3.55 o 
   3   5   2       62.18       65.57      7.37 o 
   4   5   2      191.95      193.80      8.48 o 
   5   5   2        4.35        1.21      5.50 o 
   6   5   2        1.36       12.31      9.18 o 
   7   5   2       55.69       47.43     14.79 o 
   8   5   2       43.58       46.01     15.49 o 
  -6   6   2        9.57       -2.24      9.13 o 
  -5   6   2        0.01       -5.06      8.19 o 
  -4   6   2        0.60       -4.33      7.30 o 
  -3   6   2       90.58      112.16      9.45 o 
  -2   6   2        9.59        7.26      5.57 o 
  -1   6   2       58.69       48.48      6.43 o 
   0   6   2     1097.53     1169.84     39.71 o 
   1   6   2      245.73      214.60      7.87 o 
   2   6   2      216.25      262.37      9.58 o 
   3   6   2       71.07       83.25      5.54 o 
   4   6   2        9.27       12.90      4.35 o 
   5   6   2     1542.05     1481.58     53.92 o 
   6   6   2      139.69      139.46     16.00 o 
   7   6   2        1.30       -3.52      9.34 o 
   8   6   2        0.00        1.77      9.91 o 
  -6   7   2       20.26       -1.36      9.55 o 
  -5   7   2       10.81       -1.30      8.32 o 
  -4   7   2        1.03       -7.98      7.22 o 
  -3   7   2        4.35        6.23      5.00 o 
  -2   7   2       26.43       23.42      6.73 o 
  -1   7   2       36.70       40.86      7.41 o 
   0   7   2       16.21       11.72      4.17 o 
   1   7   2       61.89       65.19     13.25 o 
   2   7   2      128.52      123.51      5.69 o 
   3   7   2       83.44       78.67      5.95 o 
   4   7   2       11.91       40.10      6.86 o 
   5   7   2      501.04      479.89     21.93 o 
   6   7   2       15.23       13.58      6.20 o 
   7   7   2        0.02       -3.52     10.80 o 
   8   7   2        8.69       12.62     12.31 o 
  -5   8   2        0.04        1.77     10.12 o 
  -4   8   2       10.97        5.87      8.50 o 
  -3   8   2       22.50       13.57      6.53 o 
  -2   8   2      339.35      339.66     17.03 o 
  -1   8   2        2.32       -3.10      4.08 o 
   0   8   2       85.57       83.06     20.95 o 
   1   8   2        6.65        3.97      4.15 o 
   2   8   2       12.53       22.23      5.13 o 
   3   8   2       40.94       37.65      6.94 o 
   4   8   2       66.49       87.68      9.42 o 
   5   8   2       19.79       16.36      6.02 o 
   6   8   2       98.30      100.18     13.14 o 
   7   8   2        8.60       -6.05     10.59 o 
  -4   9   2       40.08       70.69     17.01 o 
  -3   9   2       32.28       45.78     13.25 o 
  -2   9   2      259.98      264.64     15.46 o 
  -1   9   2        6.46        8.54      5.67 o 
   0   9   2       58.81       75.45      9.88 o 
   1   9   2       37.18       23.69      6.48 o 
   2   9   2      171.82      183.70     11.42 o 
   3   9   2       39.34       46.17     12.03 o 
   4   9   2        1.47        1.83      6.55 o 
   5   9   2      117.33      111.86     11.63 o 
   6   9   2        1.12        4.19      6.27 o 
   7   9   2       31.47       47.16     15.94 o 
  -3  10   2        0.75       -1.43     11.68 o 
  -2  10   2        3.94        0.39      6.15 o 
  -1  10   2       82.44      106.23     12.69 o 
   0  10   2        2.62        0.05      6.98 o 
   1  10   2      116.38      148.46     13.35 o 
   2  10   2        7.54       -6.68      6.31 o 
   3  10   2       16.81       16.04      8.66 o 
   4  10   2       84.92      107.15     17.85 o 
   5  10   2      182.29      163.30     18.22 o 
   6  10   2        1.42       -5.29      8.82 o 
  -2  11   2       24.72       26.87      9.41 o 
  -1  11   2        6.86       13.31      7.45 o 
   0  11   2        1.15        9.12      6.84 o 
   1  11   2       12.22        2.61      7.85 o 
   2  11   2       16.27        5.53      7.49 o 
   3  11   2        4.62       -3.29      7.02 o 
   4  11   2       42.29       50.48     13.38 o 
   5  11   2        0.01       -5.79      8.84 o 
  -1  12   2        0.22        0.37      7.96 o 
   0  12   2        2.52        2.84      7.56 o 
   1  12   2        0.00       -3.13      7.69 o 
   2  12   2        1.69       11.06      9.73 o 
   3  12   2       10.55       10.90     10.22 o 
   4  12   2       22.65       53.11     15.62 o 
  -3 -11   3        0.67        1.10     10.25 o 
  -2 -11   3        2.55       -1.64      9.15 o 
  -1 -11   3       27.40       16.33     10.80 o 
   0 -11   3        8.13        1.25      8.89 o 
  -4 -10   3        7.34        6.03     10.49 o 
  -3 -10   3       28.51       39.73     12.65 o 
  -2 -10   3       34.02       32.16     12.23 o 
  -1 -10   3      210.37      225.57     22.16 o 
   0 -10   3        7.77       -0.34      7.49 o 
   1 -10   3        2.07        3.86      7.72 o 
   2 -10   3        1.55       -5.69     10.95 o 
  -5  -9   3       15.07        2.22      8.61 o 
  -4  -9   3      231.78      240.44     22.94 o 
  -3  -9   3        2.01        0.29      7.93 o 
  -2  -9   3        4.76       -1.96      6.91 o 
  -1  -9   3       98.88      139.04     20.01 o 
   0  -9   3        4.40       -9.29      6.26 o 
   1  -9   3       17.33        2.39     13.25 o 
   2  -9   3       28.09       30.19      8.02 o 
   3  -9   3        6.25        2.35     11.76 o 
   4  -9   3        0.05       -0.57     12.94 o 
  -6  -8   3        6.40       15.47      8.24 o 
  -5  -8   3       17.00       23.50      7.54 o 
  -4  -8   3      147.94      136.67     16.13 o 
  -3  -8   3      131.02      140.89     16.18 o 
  -2  -8   3      149.23      145.47     18.87 o 
  -1  -8   3       11.65        9.31      6.99 o 
   0  -8   3       22.19       21.30      6.24 o 
   1  -8   3        4.10       -0.51      4.78 o 
   2  -8   3       35.40       44.94      8.18 o 
   3  -8   3       10.55        8.48     10.90 o 
   4  -8   3        2.94      -10.02     10.54 o 
   5  -8   3       38.30       34.28     16.64 o 
  -6  -7   3        0.44        4.64      6.75 o 
  -5  -7   3      152.94      149.01     16.55 o 
  -4  -7   3      170.69      173.48     17.57 o 
  -3  -7   3      117.54      124.60     14.20 o 
  -2  -7   3       41.09       41.66     10.46 o 
  -1  -7   3      111.03       93.29     14.20 o 
   0  -7   3       39.69       39.28      8.78 o 
   1  -7   3       71.93      115.03     16.23 o 
   2  -7   3       27.22       16.66      5.85 o 
   3  -7   3        1.19       -0.18      7.54 o 
   4  -7   3        1.82       -6.60      9.70 o 
   5  -7   3        0.34        0.57     10.43 o 
  -7  -6   3        3.93       14.01     12.68 o 
  -6  -6   3        5.25        0.21      6.26 o 
  -5  -6   3       49.99       76.23     14.79 o 
  -4  -6   3       24.70       10.98      7.28 o 
  -3  -6   3      145.82      146.31     17.88 o 
  -2  -6   3       17.40       23.92      7.62 o 
  -1  -6   3       59.58       67.57      7.50 o 
   0  -6   3       58.94       53.38      6.59 o 
   1  -6   3       12.30       20.29      4.99 o 
   2  -6   3       11.41       16.00      4.88 o 
   3  -6   3       14.31        5.43      7.77 o 
   4  -6   3       41.28       42.81     11.95 o 
   5  -6   3       28.76       13.15     10.43 o 
   6  -6   3        4.18        1.96      9.73 o 
  -7  -5   3       22.08       29.06     14.03 o 
  -6  -5   3        1.25       -1.95      5.24 o 
  -5  -5   3      100.40      131.35     17.30 o 
  -4  -5   3      267.03      230.64     19.12 o 
  -3  -5   3      520.35      506.42     31.64 o 
  -2  -5   3      149.14      139.26     13.13 o 
  -1  -5   3      295.25      321.39     13.27 o 
   0  -5   3      250.98      236.79     11.05 o 
   1  -5   3        1.24       17.75      4.39 o 
   2  -5   3       39.04       40.21      5.92 o 
   3  -5   3        4.85       23.45      6.73 o 
   4  -5   3       33.43       28.62      9.86 o 
   5  -5   3       41.64       21.26     11.01 o 
   6  -5   3        0.78       -1.77      9.86 o 
  -7  -4   3        7.96        8.74     10.20 o 
  -6  -4   3      293.52      272.36     16.43 o 
  -5  -4   3        4.57       31.87      9.05 o 
  -4  -4   3        0.02        4.77      5.63 o 
  -3  -4   3      125.73      127.92     12.63 o 
  -2  -4   3      221.31      195.70     15.54 o 
  -1  -4   3       61.91       88.96      6.43 o 
   0  -4   3       12.11       15.99      3.63 o 
   1  -4   3      171.54      162.82      8.43 o 
   2  -4   3        0.07       -3.81      2.54 o 
   3  -4   3       58.62       85.67     15.07 o 
   4  -4   3       55.63       74.67     11.14 o 
   5  -4   3        1.48       15.92      7.25 o 
   6  -4   3        4.30        0.00      8.79 o 
   7  -4   3        1.51        0.10     10.64 o 
  -7  -3   3        1.52      -11.61      8.42 o 
  -6  -3   3        3.15        2.12      5.24 o 
  -5  -3   3       86.62      120.02     15.42 o 
  -4  -3   3       22.89       22.64      7.83 o 
  -3  -3   3       57.00       53.83      9.42 o 
  -2  -3   3     1372.35     1528.62     75.85 o 
  -1  -3   3     1222.00     1202.64     38.43 o 
   0  -3   3       31.89       27.03      3.67 o 
   1  -3   3      323.74      375.61     14.48 o 
   2  -3   3      826.09      871.27     29.68 o 
   3  -3   3        0.62        3.49      2.07 o 
   4  -3   3       21.07       29.05      7.17 o 
   5  -3   3        9.06       14.96      8.59 o 
   6  -3   3       20.34       16.92      7.01 o 
   7  -3   3       15.64       13.87      7.19 o 
  -8  -2   3        9.95       -5.58     10.75 o 
  -7  -2   3        4.17        3.49     10.43 o 
  -6  -2   3       27.20       38.61     12.62 o 
  -5  -2   3        3.77        2.14      6.08 o 
  -4  -2   3        0.50       -1.46      4.77 o 
  -3  -2   3       24.95       43.82      4.04 o 
  -2  -2   3      433.42      493.01     28.63 o 
  -1  -2   3      359.23      409.05     14.42 o 
   0  -2   3      512.87      400.01     14.40 o 
   1  -2   3      783.32      734.05     24.73 o 
   2  -2   3       50.11       37.80      4.19 o 
   3  -2   3     1449.94     1331.34     36.12 o 
   4  -2   3        4.91       13.81      4.25 o 
   5  -2   3        9.80       20.61      5.86 o 
   6  -2   3        1.93       -0.87      5.10 o 
   7  -2   3        0.25        9.15      6.96 o 
   8  -2   3       56.25       45.08     13.43 o 
  -8  -1   3        0.49       -5.40     11.66 o 
  -7  -1   3        4.48        3.94     10.02 o 
  -6  -1   3       41.14       38.06     12.03 o 
  -5  -1   3       31.60       84.25     16.12 o 
  -4  -1   3        0.22       -2.11      3.34 o 
  -3  -1   3     2690.41     2758.92     86.67 o 
  -2  -1   3       22.74       28.40      5.07 o 
  -1  -1   3       90.91       73.44      4.08 o 
   0  -1   3     1225.34      979.26     31.52 o 
   1  -1   3     2122.56     2384.62     73.62 o 
   2  -1   3      258.01      241.17      7.91 o 
   4  -1   3       16.97       25.39      7.17 o 
   5  -1   3        7.67       15.43      5.08 o 
   6  -1   3        9.21        2.34      4.94 o 
   7  -1   3       53.41       46.23      9.11 o 
   8  -1   3       37.25       27.62     16.85 o 
  -8   0   3        3.98       -0.52     10.95 o 
  -7   0   3        0.24       -8.29      9.21 o 
  -6   0   3       67.23       76.54     15.34 o 
  -5   0   3      300.25      290.35     11.64 o 
  -4   0   3        0.00       -0.43      3.22 o 
  -3   0   3       16.76       36.32      4.82 o 
  -2   0   3     1067.61     1007.66     32.89 o 
  -1   0   3    10429.33    10022.39    300.68 o 
   0   0   3     5642.38     5463.72    220.56 o 
   1   0   3    29410.77    35033.76   1042.18 o 
   2   0   3     3887.22     3749.99     95.64 o 
   3   0   3      310.26      329.70     13.52 o 
   4   0   3      505.06      531.52     20.60 o 
   5   0   3       42.74       45.11      8.77 o 
   6   0   3       10.63        8.92      5.37 o 
   7   0   3        8.14       11.35      6.77 o 
   8   0   3       31.93       36.58      9.16 o 
  -7   1   3        3.08       12.15      9.89 o 
  -6   1   3      362.14      369.29     17.71 o 
  -5   1   3        0.00        0.63      3.51 o 
  -4   1   3      967.18      947.57     33.05 o 
  -2   1   3     1751.06     1711.22     71.96 o 
  -1   1   3     2174.39     3100.17    126.40 o 
   0   1   3     3942.92     3558.68    144.81 o 
   1   1   3      373.56      401.66     19.49 o 
   2   1   3     1002.22      894.44     29.72 o 
   3   1   3      112.07      130.14      7.03 o 
   4   1   3       22.82       16.68      5.23 o 
   5   1   3        8.11        7.62      4.43 o 
   6   1   3      320.08      337.46     19.71 o 
   7   1   3       68.56       75.21     13.36 o 
   8   1   3       12.47       12.62     11.29 o 
  -7   2   3        5.33        7.82     10.43 o 
  -6   2   3        1.62        5.52      7.24 o 
  -5   2   3        1.46        6.97      5.19 o 
  -4   2   3      314.04      308.01     14.51 o 
  -3   2   3       69.93       69.12      7.28 o 
  -2   2   3      608.82      583.56     28.05 o 
  -1   2   3      162.20      122.13      8.18 o 
   0   2   3     5370.68     4837.62    147.27 o 
   2   2   3       74.96       80.91      3.80 o 
   3   2   3      574.60      553.06     16.25 o 
   4   2   3      173.88      176.92      6.97 o 
   5   2   3       98.59      118.41      8.03 o 
   6   2   3       85.74       79.27     21.55 o 
   7   2   3       12.26       10.96      6.87 o 
   8   2   3       11.06       -2.56     10.12 o 
  -7   3   3        6.04       12.10      7.73 o 
  -6   3   3       27.05       34.96      7.57 o 
  -5   3   3      248.86      228.66     14.09 o 
  -4   3   3      222.85      191.31     10.54 o 
  -3   3   3       73.99       63.37      5.83 o 
  -2   3   3        0.32        3.57      3.78 o 
  -1   3   3      584.71      619.06     29.35 o 
   0   3   3      267.43      223.22      9.61 o 
   2   3   3      590.30      564.32     16.44 o 
   3   3   3       21.22       45.52      3.70 o 
   4   3   3       11.87        3.15      2.21 o 
   5   3   3       26.36       16.19      4.90 o 
   6   3   3       73.62       70.08      8.56 o 
   7   3   3       53.58       50.35     14.09 o 
   8   3   3        3.03       -7.07      9.44 o 
  -7   4   3       11.05        8.35     11.22 o 
  -6   4   3        2.32       -8.53      8.03 o 
  -5   4   3       54.23       91.26     31.17 o 
  -4   4   3        0.00       -3.86      3.59 o 
  -3   4   3        1.09       10.12      3.83 o 
  -2   4   3      358.79      388.62     15.21 o 
   0   4   3       54.24       60.29      9.63 o 
   2   4   3      834.32      826.91     23.31 o 
   3   4   3      906.46      922.09     26.15 o 
   4   4   3       57.56       68.39      5.09 o 
   5   4   3       63.47       66.61      5.40 o 
   6   4   3      288.14      304.24     24.03 o 
   7   4   3       47.23       54.96     13.64 o 
   8   4   3       19.91       21.83     13.20 o 
  -6   5   3       32.59       14.48     10.67 o 
  -5   5   3      371.51      395.69     26.28 o 
  -4   5   3       12.26       21.81      8.87 o 
  -3   5   3       50.97       97.99      7.50 o 
  -2   5   3      268.93      308.75     17.02 o 
  -1   5   3      376.80      412.60     13.06 o 
   0   5   3      314.00      356.29     14.77 o 
   1   5   3      583.99      633.65     16.30 o 
   2   5   3      452.34      532.56     16.21 o 
   4   5   3       45.79       53.79      5.42 o 
   5   5   3       57.06       71.55      6.28 o 
   6   5   3     1297.22     1310.98     71.91 o 
   7   5   3       58.86       73.33     15.18 o 
   8   5   3        9.42        4.83     10.02 o 
  -6   6   3       14.12        5.29     10.69 o 
  -5   6   3       58.36       36.47     12.05 o 
  -4   6   3        9.74       14.16      8.58 o 
  -3   6   3        6.72        6.68      6.21 o 
  -2   6   3       40.44       45.74     12.52 o 
  -1   6   3      306.00      300.80     14.16 o 
   0   6   3       64.38       77.15      6.08 o 
   1   6   3        3.71       25.19      2.76 o 
   2   6   3      282.83      291.02     10.40 o 
   3   6   3       23.05       15.24      3.37 o 
   4   6   3       91.88       91.52      5.65 o 
   5   6   3       51.36       49.22      7.44 o 
   6   6   3        1.42       -3.81      6.36 o 
   7   6   3        0.11       15.36     10.17 o 
   8   6   3        2.16        1.59     10.80 o 
  -6   7   3        1.18       17.63     13.43 o 
  -5   7   3        2.57       -7.93      9.75 o 
  -4   7   3       51.95       28.70     10.38 o 
  -3   7   3       11.54        7.75      8.22 o 
  -2   7   3        3.02        4.49      4.60 o 
  -1   7   3      151.39      167.09     10.34 o 
   0   7   3        3.34        1.61      3.58 o 
   1   7   3      160.48      151.37      9.04 o 
   2   7   3       56.15       49.60      4.45 o 
   3   7   3      139.94      135.17      6.93 o 
   4   7   3       87.35       94.60     18.41 o 
   5   7   3       27.08       39.16      7.36 o 
   6   7   3       51.80       51.22     14.06 o 
   7   7   3      103.23       80.07     16.91 o 
   8   7   3        0.11       -6.31      9.70 o 
  -5   8   3       20.10        9.70     12.23 o 
  -4   8   3        0.89       -6.96      9.60 o 
  -3   8   3      124.50      136.36     13.90 o 
  -2   8   3       52.55       50.33      8.56 o 
  -1   8   3       60.67       85.03     16.79 o 
   0   8   3      150.21      141.72      9.63 o 
   1   8   3      123.88      118.47      8.43 o 
   2   8   3        6.63        3.79      4.17 o 
   3   8   3       88.62       98.45      6.85 o 
   4   8   3       72.27       79.19     15.22 o 
   5   8   3      222.42      195.40     12.57 o 
   6   8   3       10.79       11.97      5.95 o 
   7   8   3       12.67        0.13      8.82 o 
  -4   9   3       49.37       47.69     15.13 o 
  -3   9   3       32.94       43.28      9.95 o 
  -2   9   3       50.61       59.70     13.49 o 
  -1   9   3        7.39        8.84      5.66 o 
   0   9   3       42.86       54.29     11.93 o 
   1   9   3      211.44      190.32     11.55 o 
   2   9   3        0.66       -4.55      4.31 o 
   3   9   3       17.82       12.26      8.37 o 
   4   9   3       73.08       82.76     14.40 o 
   5   9   3       68.01       86.68     10.61 o 
   6   9   3        8.51        8.12      6.22 o 
   7   9   3        0.26        0.89     10.56 o 
  -4  10   3        0.43        8.66     13.82 o 
  -3  10   3        8.16        5.89     12.42 o 
  -2  10   3        1.87        2.43      6.18 o 
  -1  10   3      126.09      143.67     11.28 o 
   0  10   3       33.64       32.45      8.37 o 
   1  10   3       28.02       12.57      5.98 o 
   2  10   3       34.95       25.15      9.89 o 
   3  10   3       22.78       21.08      9.13 o 
   4  10   3      217.11      214.07     20.26 o 
   5  10   3        0.12       -5.66      8.40 o 
   6  10   3       13.07       -1.72      8.92 o 
  -3  11   3        3.19       -3.73     10.59 o 
  -2  11   3       10.98       13.94      8.44 o 
  -1  11   3        0.34        0.13      6.69 o 
   0  11   3        0.31       -2.27      6.25 o 
   1  11   3        1.42       -8.84      5.89 o 
   2  11   3        0.95       -2.58      6.73 o 
   3  11   3        0.02        2.92      7.41 o 
   4  11   3       16.64       22.35     11.84 o 
   5  11   3       20.85       12.47     10.51 o 
   6  11   3        1.15        1.88      9.00 o 
  -1  12   3        9.27        9.22      8.09 o 
   0  12   3        1.56        3.60      7.37 o 
   1  12   3        0.13        2.63      8.45 o 
   2  12   3        3.78       -1.88      7.90 o 
   3  12   3        0.05        0.65      7.93 o 
   4  12   3       21.38       28.90     13.12 o 
  -4 -10   4       14.37       -2.53     10.09 o 
  -3 -10   4        4.12       -3.44      9.44 o 
  -2 -10   4        0.28       -6.78      8.42 o 
  -1 -10   4       14.55       11.79     10.35 o 
   0 -10   4        1.60        1.33      8.24 o 
   1 -10   4        2.95        3.57      7.49 o 
   2 -10   4       22.13        4.30     12.78 o 
  -5  -9   4       15.91       -3.36      8.97 o 
  -4  -9   4        6.90       10.17      9.91 o 
  -3  -9   4        0.64       -0.99      9.31 o 
  -2  -9   4        7.17        7.36      9.49 o 
  -1  -9   4        0.00       -0.29      7.25 o 
   0  -9   4       16.27       11.27      9.70 o 
   1  -9   4        0.10       -2.09      7.77 o 
   2  -9   4        1.88       -0.89     10.82 o 
   3  -9   4       11.15        1.98     11.97 o 
  -5  -8   4        9.67        9.83      8.74 o 
  -4  -8   4        0.02        2.27      8.16 o 
  -3  -8   4      152.14      146.22     16.73 o 
  -2  -8   4       75.76       64.28     13.91 o 
  -1  -8   4      135.12      140.58     15.58 o 
   0  -8   4      111.55      122.67     17.12 o 
   1  -8   4        1.53       -2.78      5.54 o 
   2  -8   4       18.72       17.04      8.76 o 
   3  -8   4        8.02       -1.70      9.57 o 
   4  -8   4        5.42        7.88     12.49 o 
  -6  -7   4        5.04        0.44      7.18 o 
  -5  -7   4        0.00        1.51      9.15 o 
  -4  -7   4      100.29      105.02     17.25 o 
  -3  -7   4       81.75       87.77     15.71 o 
  -2  -7   4        0.00        1.67      6.39 o 
  -1  -7   4      331.03      299.31     23.19 o 
   0  -7   4       30.23       37.44      9.21 o 
   1  -7   4        2.06        1.71      4.73 o 
   2  -7   4       40.78       43.60      7.62 o 
   3  -7   4        9.62       16.69     10.43 o 
   4  -7   4        0.63        6.94     10.02 o 
   5  -7   4        3.46        1.85     12.86 o 
  -6  -6   4       19.11       28.68      9.06 o 
  -5  -6   4      268.89      233.51     21.43 o 
  -4  -6   4       14.91        7.62      7.69 o 
  -3  -6   4        1.72       -3.10      5.35 o 
  -2  -6   4       69.35       94.21     15.11 o 
  -1  -6   4       42.49       28.88      8.63 o 
   0  -6   4       22.74       26.10      5.45 o 
   1  -6   4        0.05       -6.12      4.08 o 
   2  -6   4       12.80       12.35      5.30 o 
   3  -6   4        0.34       -0.08      8.27 o 
   4  -6   4       10.22        8.48     10.12 o 
   5  -6   4        6.50        4.28     11.27 o 
   6  -6   4        0.23        1.90     12.65 o 
  -7  -5   4       13.04       11.76     11.79 o 
  -6  -5   4       37.83       51.22      9.56 o 
  -5  -5   4      382.79      347.70     26.59 o 
  -4  -5   4        0.40        3.29      5.69 o 
  -3  -5   4        7.00        7.77      6.34 o 
  -2  -5   4       48.11       44.35     10.49 o 
  -1  -5   4       13.35        9.07      3.93 o 
   0  -5   4       19.37       36.78      9.69 o 
   1  -5   4        6.37        7.36      3.94 o 
   2  -5   4       21.29       19.55     11.52 o 
   3  -5   4        0.03       -8.88      5.92 o 
   4  -5   4       85.91       80.83     14.51 o 
   5  -5   4       12.24       -1.88      9.13 o 
   6  -5   4        2.39        5.11     10.85 o 
  -7  -4   4        0.22       -3.65      9.96 o 
  -6  -4   4       59.38       53.38      9.74 o 
  -5  -4   4        0.14       -2.32      7.04 o 
  -4  -4   4        5.15       15.18      7.69 o 
  -3  -4   4        1.16       -1.04      5.82 o 
  -2  -4   4      122.96      237.51     18.61 o 
  -1  -4   4       34.85       39.76      7.04 o 
   0  -4   4        2.76        1.40      2.92 o 
   1  -4   4       92.64       83.33      6.09 o 
   2  -4   4       55.30       66.51      7.28 o 
   3  -4   4      152.13      149.54      8.74 o 
   4  -4   4       71.15       74.88     13.33 o 
   5  -4   4      123.50      121.69     10.50 o 
   6  -4   4        0.24        1.46      8.97 o 
   7  -4   4        0.16       -8.58     11.81 o 
  -7  -3   4        0.33       -7.98      8.95 o 
  -6  -3   4       11.79       34.27      8.29 o 
  -5  -3   4        2.67        7.82      7.43 o 
  -4  -3   4      223.94      220.95     18.46 o 
  -3  -3   4        1.31       -2.97      4.54 o 
  -2  -3   4     1378.34     1387.93     70.81 o 
  -1  -3   4       27.26       27.28      5.96 o 
   0  -3   4      555.02      616.81     21.90 o 
   1  -3   4      277.57      253.86     11.15 o 
   2  -3   4       60.17       78.75     25.19 o 
   3  -3   4       99.50       83.65      6.50 o 
   4  -3   4       60.35       72.19      8.46 o 
   5  -3   4        3.89       -1.71      4.93 o 
   6  -3   4        5.15        2.37      6.12 o 
   7  -3   4        0.41       -4.52      6.53 o 
  -7  -2   4        0.93        2.22     11.19 o 
  -6  -2   4        8.04       15.68     10.90 o 
  -5  -2   4        5.50       -4.04      6.52 o 
  -4  -2   4       46.85       61.44     12.42 o 
  -3  -2   4       46.51       50.51      6.56 o 
  -2  -2   4      550.97      583.48     20.28 o 
  -1  -2   4      362.97      315.89     12.21 o 
   0  -2   4        4.43        7.45      5.86 o 
   1  -2   4       59.02       63.83     11.99 o 
   2  -2   4     1632.14     1917.17     60.75 o 
   3  -2   4      515.92      486.54     22.15 o 
   4  -2   4       32.06       33.39      5.91 o 
   5  -2   4       67.60       51.03      7.77 o 
   6  -2   4       12.28       12.82      6.60 o 
   7  -2   4        0.18        4.59      6.72 o 
  -7  -1   4       24.25       21.78     14.03 o 
  -6  -1   4        5.86        5.50      9.26 o 
  -5  -1   4       47.40       37.41     10.96 o 
  -4  -1   4        0.40        8.94      3.75 o 
  -2  -1   4       58.69       60.13      4.50 o 
  -1  -1   4      848.61      723.32     24.62 o 
   0  -1   4      146.52      105.48      9.57 o 
   1  -1   4     6967.42     6889.05    208.02 o 
   2  -1   4     1015.68      988.71     32.60 o 
   3  -1   4        3.15       -0.79      1.51 o 
   4  -1   4        0.30       -2.77      3.00 o 
   5  -1   4       11.21        8.35      4.88 o 
   6  -1   4        1.16       -5.80      4.71 o 
   7  -1   4       18.52       13.65      7.01 o 
   8  -1   4        9.10        8.00      8.53 o 
  -7   0   4       60.27      100.28     19.59 o 
  -6   0   4       51.36       56.63     14.87 o 
  -5   0   4        2.66       -3.00      6.23 o 
  -4   0   4      456.06      506.75     19.71 o 
  -3   0   4      203.00      179.61      8.99 o 
  -2   0   4        7.19       19.31      3.14 o 
  -1   0   4      107.68      123.32      6.43 o 
   0   0   4     4112.53     3833.23    117.40 o 
   1   0   4      465.44      485.95     17.60 o 
   2   0   4      796.20      797.12     22.29 o 
   3   0   4        0.27       -0.81      3.90 o 
   4   0   4       73.48       79.34      7.81 o 
   5   0   4      110.47      111.05      8.06 o 
   6   0   4        0.09        0.62      4.63 o 
   7   0   4       13.24       -1.99      5.99 o 
   8   0   4       32.16       18.68      8.61 o 
  -7   1   4       19.46       18.86     11.66 o 
  -6   1   4       16.97       30.47     11.40 o 
  -5   1   4      364.04      375.58     14.48 o 
  -4   1   4       47.50       43.06      6.75 o 
  -3   1   4       27.67       19.59      5.56 o 
  -2   1   4       73.11       61.90      5.95 o 
  -1   1   4       36.63       53.67      5.15 o 
   0   1   4      583.28      508.58     24.20 o 
   1   1   4       34.96       30.87      5.79 o 
   2   1   4     3376.70     3118.95     97.04 o 
   3   1   4     1069.12     1007.47     34.28 o 
   4   1   4       33.03       44.56      5.82 o 
   5   1   4       99.87      109.19      9.34 o 
   6   1   4        3.80        2.97      4.91 o 
   7   1   4       22.88       12.17      6.53 o 
   8   1   4       20.09       11.52      8.16 o 
  -7   2   4        1.24       -4.41      9.94 o 
  -6   2   4      112.32      119.98     27.75 o 
  -5   2   4        3.18        3.15      5.25 o 
  -4   2   4      114.79      135.26     11.61 o 
  -3   2   4      360.43      362.12     20.42 o 
  -2   2   4      121.40      107.48      8.62 o 
  -1   2   4      551.22      542.17     25.80 o 
   0   2   4      303.50      621.42     28.64 o 
   1   2   4      309.68      266.65     15.05 o 
   3   2   4      208.00      203.82      7.58 o 
   4   2   4      404.21      402.51     13.03 o 
   5   2   4      125.93      125.32      8.40 o 
   6   2   4       68.90       57.61      8.24 o 
   7   2   4       50.89       47.18      8.84 o 
   8   2   4        0.03       -3.03     10.72 o 
  -7   3   4        4.24        0.29      9.44 o 
  -6   3   4        0.52        6.87      6.60 o 
  -5   3   4        1.32        2.30      5.21 o 
  -4   3   4      141.48      155.89      9.65 o 
  -3   3   4       70.13       76.53     11.06 o 
  -1   3   4      526.38      518.47     25.70 o 
   0   3   4        1.66       13.06      6.00 o 
   1   3   4      343.55      293.42     12.11 o 
   2   3   4       63.52      121.86      5.67 o 
   3   3   4       33.49       42.28      3.97 o 
   4   3   4       78.76       81.56      7.99 o 
   5   3   4       94.11       92.34      8.91 o 
   6   3   4        5.40        6.67      4.90 o 
   7   3   4      116.50      124.99     10.80 o 
   8   3   4       22.57       22.90     11.66 o 
  -7   4   4       16.97       32.79     15.02 o 
  -6   4   4        8.32       11.35     10.85 o 
  -5   4   4       75.80       71.71     25.70 o 
  -4   4   4       87.07       78.95      8.62 o 
  -3   4   4      149.56      153.47     12.14 o 
  -2   4   4      275.33      461.58     25.27 o 
  -1   4   4      510.28      501.97     25.92 o 
   0   4   4       86.92       70.89      8.07 o 
   1   4   4      643.11      665.37     23.76 o 
   3   4   4      174.11      161.75      7.64 o 
   4   4   4        1.35        6.89      2.65 o 
   5   4   4       20.88       16.35      4.76 o 
   6   4   4       15.92        9.90      5.40 o 
   7   4   4        6.06       -3.08      7.82 o 
   8   4   4       13.25        8.84     10.88 o 
  -6   5   4        6.74       13.15     11.35 o 
  -5   5   4       13.15        3.78     10.09 o 
  -4   5   4       13.77        7.25      8.42 o 
  -3   5   4       33.82       34.39      5.62 o 
  -2   5   4     1023.35     1076.11     36.68 o 
  -1   5   4      388.54      455.29     22.03 o 
   0   5   4      893.60      835.15     29.80 o 
   1   5   4     1225.69     1212.67     34.08 o 
   2   5   4     2355.67     2622.40     68.71 o 
   3   5   4      159.25      166.61      7.30 o 
   4   5   4        7.77        5.40      2.95 o 
   5   5   4       89.85       76.34      6.14 o 
   6   5   4       79.32       82.89     15.92 o 
   7   5   4       39.40       21.94     11.50 o 
   8   5   4        0.65        5.69      9.21 o 
  -6   6   4        1.13      -15.69     10.46 o 
  -5   6   4       12.56       11.50      9.94 o 
  -4   6   4        1.47       -3.63      7.75 o 
  -3   6   4       12.16        7.38      6.81 o 
  -2   6   4       11.69       20.58      7.64 o 
  -1   6   4      149.16      145.38      9.84 o 
   0   6   4        8.63        4.50      3.18 o 
   1   6   4      153.99      126.03      6.87 o 
   2   6   4       61.87       78.04     12.00 o 
   3   6   4      202.90      188.22      8.13 o 
   4   6   4       41.28       44.57      5.12 o 
   5   6   4        3.63       -1.58      3.42 o 
   6   6   4        1.99        5.09      8.84 o 
   7   6   4        3.94        9.55      9.42 o 
   8   6   4       30.04       33.86     14.50 o 
  -5   7   4       14.76       13.15     11.66 o 
  -4   7   4        0.58       11.50      9.44 o 
  -3   7   4       18.99       31.43     10.49 o 
  -2   7   4      145.73      146.11     10.58 o 
  -1   7   4       51.38       45.12      7.70 o 
   0   7   4      188.56      173.53     10.33 o 
   1   7   4      104.69      107.46     13.09 o 
   2   7   4      154.17      125.26      6.18 o 
   3   7   4      109.77      113.43      6.31 o 
   4   7   4       17.07       17.71      4.23 o 
   5   7   4       92.37      102.55     15.20 o 
   6   7   4      118.45      137.98     19.18 o 
   7   7   4       23.29       14.32     10.77 o 
   8   7   4        0.00       -4.80     10.09 o 
  -5   8   4        7.86       11.35     12.34 o 
  -4   8   4        0.06       -5.82      8.92 o 
  -3   8   4        0.29       -4.77      9.15 o 
  -2   8   4       44.10       57.74     11.17 o 
  -1   8   4        9.07        7.97      5.06 o 
   0   8   4        3.60        2.63      4.51 o 
   1   8   4        0.06        5.72      5.70 o 
   2   8   4        0.15       -2.05      5.79 o 
   3   8   4        1.47       -3.16      2.60 o 
   4   8   4       22.60       29.69      6.16 o 
   5   8   4      399.98      384.34     19.06 o 
   6   8   4        0.76       -2.39      5.16 o 
   7   8   4        8.95        3.21     10.04 o 
  -4   9   4        4.30        4.28     11.53 o 
  -3   9   4        0.07       -1.51      8.50 o 
  -2   9   4       49.86       68.17     23.58 o 
  -1   9   4        2.12       -2.72      4.68 o 
   0   9   4       22.43       15.42      6.15 o 
   1   9   4       21.45       24.93      5.90 o 
   2   9   4        3.23       -3.84      3.92 o 
   3   9   4       24.30       24.41      9.77 o 
   4   9   4      183.57      152.75     15.92 o 
   5   9   4      224.25      195.94     13.00 o 
   6   9   4        3.14        6.79      6.46 o 
   7   9   4        8.15        1.12      9.73 o 
  -4  10   4        2.39       -6.13     12.70 o 
  -3  10   4        0.13      -10.35      9.23 o 
  -2  10   4        4.37       -1.94      5.93 o 
  -1  10   4        5.75        1.41      6.43 o 
   0  10   4      196.75      167.30     15.73 o 
   1  10   4        3.89        0.32      5.14 o 
   2  10   4       82.00       77.22      9.57 o 
   3  10   4      137.42      149.27     20.07 o 
   4  10   4       13.59       10.35      7.98 o 
   5  10   4       77.64       77.09     15.37 o 
   6  10   4       12.16        8.92     10.33 o 
  -3  11   4        1.35      -15.77     10.51 o 
  -2  11   4        4.13       -0.63      8.70 o 
  -1  11   4        9.22        7.16      6.93 o 
   0  11   4       86.40       99.76     13.05 o 
   1  11   4        0.42       -2.37      5.16 o 
   2  11   4       10.01        3.99      6.99 o 
   3  11   4        7.12        6.44      8.69 o 
   4  11   4        0.35       11.01      9.18 o 
   5  11   4       19.38       21.15     12.08 o 
   6  11   4       14.71        5.92     10.33 o 
  -1  12   4       10.25       12.97      9.21 o 
   0  12   4       17.99       13.62      8.18 o 
   1  12   4        1.29       -5.16      7.62 o 
   2  12   4        6.13        2.27      9.05 o 
   3  12   4        6.60       -1.12      9.18 o 
   4  12   4      102.66      112.01     19.67 o 
   5  12   4       31.33       56.76     14.11 o 
   1  13   4        2.94        0.05      9.44 o 
   2  13   4        1.55        5.97      9.23 o 
   3  13   4        5.13        7.38      9.75 o 
  -3 -10   5        2.78        6.39     11.32 o 
  -2 -10   5       28.69       19.62     11.24 o 
  -1 -10   5        4.63        0.00      9.81 o 
   0 -10   5        1.84       -8.29      9.18 o 
   1 -10   5        0.00        2.61      9.08 o 
  -4  -9   5       16.90        3.81     11.71 o 
  -3  -9   5       13.01       22.38     11.79 o 
  -2  -9   5        1.12        0.10      9.81 o 
  -1  -9   5       76.79      100.21     18.37 o 
   0  -9   5        8.45       -4.46      8.19 o 
   1  -9   5        0.48        0.68      8.61 o 
   2  -9   5        6.43       -8.53     10.17 o 
   3  -9   5       15.42       14.55     13.56 o 
  -5  -8   5        6.56        4.56      9.21 o 
  -4  -8   5       24.44       27.62     11.48 o 
  -3  -8   5       18.43       17.76     10.33 o 
  -2  -8   5      194.18      205.60     20.72 o 
  -1  -8   5        2.28        2.40      8.06 o 
   0  -8   5       96.74      100.11     16.12 o 
   1  -8   5       18.79       21.39      7.20 o 
   2  -8   5        0.47       -3.35      5.64 o 
   3  -8   5        7.99        2.14      9.89 o 
   4  -8   5        1.40        2.35     12.13 o 
  -6  -7   5        0.07        5.61     10.64 o 
  -5  -7   5       52.29       59.76     16.10 o 
  -4  -7   5       70.18       62.14     14.66 o 
  -3  -7   5       26.41       24.49     10.41 o 
  -2  -7   5        4.65        9.21      8.87 o 
  -1  -7   5       15.12       16.62      9.57 o 
   0  -7   5        4.21        2.30      5.95 o 
   1  -7   5        6.78        4.96      6.90 o 
   2  -7   5        0.86       -2.83      5.25 o 
   3  -7   5        0.05        1.49      8.82 o 
   4  -7   5        9.80        9.49     11.71 o 
   5  -7   5        0.46      -16.94     11.29 o 
  -6  -6   5       27.56       20.29     12.08 o 
  -5  -6   5        3.91        1.90      7.62 o 
  -4  -6   5        0.90       -1.59      6.89 o 
  -3  -6   5        7.91        8.87      8.37 o 
  -2  -6   5       17.40       15.60      8.35 o 
  -1  -6   5        6.21       -0.47      5.89 o 
   0  -6   5       35.42       29.52      6.09 o 
   1  -6   5        5.15       36.85     14.58 o 
   2  -6   5       94.26      100.30     10.08 o 
   3  -6   5       55.74       73.57     14.82 o 
   4  -6   5        4.85        1.54      8.76 o 
   5  -6   5        1.39        5.03     10.75 o 
   6  -6   5        9.01       14.03     14.27 o 
  -6  -5   5      103.21      123.15     19.20 o 
  -5  -5   5       84.18      122.47     18.68 o 
  -4  -5   5        1.22       -8.71      6.21 o 
  -3  -5   5        2.59        1.56      6.60 o 
  -2  -5   5      200.51      178.23     16.87 o 
  -1  -5   5      179.43      214.30     18.27 o 
   0  -5   5       41.64       55.87     14.70 o 
   1  -5   5       19.69       19.36      5.20 o 
   2  -5   5      289.98      273.75     13.45 o 
   3  -5   5       65.87       64.34     13.07 o 
   4  -5   5        0.94       -8.19      7.88 o 
   5  -5   5       12.77       -3.10     10.54 o 
   6  -5   5       12.41       11.50     13.02 o 
  -7  -4   5        0.06       -8.24     10.95 o 
  -6  -4   5       62.14       58.18     13.77 o 
  -5  -4   5       85.55       94.40     16.85 o 
  -4  -4   5        2.13        0.78      6.57 o 
  -3  -4   5      342.61      325.60     24.45 o 
  -2  -4   5      151.82      148.89     14.85 o 
  -1  -4   5      204.58      180.47      8.87 o 
   0  -4   5       69.25       78.39      6.76 o 
   1  -4   5       72.33       85.56     12.17 o 
   2  -4   5       31.03       18.62      4.76 o 
   3  -4   5        0.13        1.38      3.65 o 
   4  -4   5      165.03      167.36     15.61 o 
   5  -4   5       74.27       47.80     13.02 o 
   6  -4   5        0.00       -8.14      9.91 o 
   7  -4   5        3.69      -15.00     11.76 o 
  -7  -3   5        2.11       -1.12     11.40 o 
  -6  -3   5       28.19       33.78     12.81 o 
  -5  -3   5       75.20       99.77     16.78 o 
  -4  -3   5        1.44       -0.99      6.16 o 
  -3  -3   5        7.94       15.21      7.30 o 
  -2  -3   5        4.55        1.54      5.48 o 
  -1  -3   5      565.75      551.24     20.07 o 
   0  -3   5        0.18       -2.50      2.87 o 
   1  -3   5     1238.50     1256.32     41.94 o 
   2  -3   5      170.88      160.42      8.79 o 
   3  -3   5        1.05        5.80      3.37 o 
   4  -3   5       20.79       15.23      8.79 o 
   5  -3   5        2.89       -4.78      5.49 o 
   6  -3   5        0.10        1.28      6.21 o 
   7  -3   5        6.21       -1.04     11.42 o 
  -7  -2   5        0.20        9.62     12.83 o 
  -6  -2   5       85.35      102.61     17.77 o 
  -5  -2   5       23.61       31.67     10.62 o 
  -4  -2   5       97.87      105.86     15.47 o 
  -3  -2   5      113.29      104.24     12.47 o 
  -2  -2   5       71.73       97.19      5.71 o 
  -1  -2   5       15.15       20.65      5.43 o 
   0  -2   5       18.55        7.00      6.38 o 
   1  -2   5       37.88       36.21      9.03 o 
   2  -2   5      190.66      179.94      8.96 o 
   3  -2   5       10.99       34.01      4.75 o 
   4  -2   5      127.82      134.03      8.95 o 
   5  -2   5        4.67       10.35      9.98 o 
   6  -2   5        0.08        1.25      5.81 o 
   7  -2   5        0.53       -4.82      6.42 o 
  -7  -1   5        0.75        0.08     12.73 o 
  -6  -1   5       59.13       65.51     15.50 o 
  -5  -1   5       11.38       12.10      9.00 o 
  -4  -1   5        9.14       -1.07      6.42 o 
  -3  -1   5      259.60      277.75     12.11 o 
  -2  -1   5       48.90       58.47      6.14 o 
  -1  -1   5        4.46       52.75     12.43 o 
   0  -1   5        4.99       10.48      3.15 o 
   1  -1   5      737.29      639.55     22.89 o 
   2  -1   5       91.50       64.31      6.75 o 
   3  -1   5      261.56      258.08     12.22 o 
   4  -1   5      148.89      155.65      9.34 o 
   5  -1   5        0.00       10.75      5.22 o 
   6  -1   5       10.25        1.87      5.24 o 
   7  -1   5       44.66       54.70     11.63 o 
   8  -1   5        2.66        7.20      7.73 o 
  -7   0   5       12.90       43.90     14.45 o 
  -6   0   5       37.71       53.01     14.66 o 
  -5   0   5       17.65       12.73      9.16 o 
  -4   0   5      620.87      633.74     24.11 o 
  -3   0   5       64.60      125.84      6.61 o 
  -2   0   5      114.33      101.06      6.30 o 
  -1   0   5      188.82      259.99     11.33 o 
   0   0   5     4089.41     4014.53    164.59 o 
   1   0   5      355.70      393.57     15.50 o 
   2   0   5       41.66       52.28      7.23 o 
   4   0   5      101.85      100.63      7.25 o 
   5   0   5       11.78       19.26      5.50 o 
   6   0   5       19.07       17.68      6.49 o 
   7   0   5        1.47        6.64      6.47 o 
   8   0   5        2.20        1.14      7.98 o 
  -7   1   5       14.87       21.18     12.70 o 
  -6   1   5      249.99      248.27     23.26 o 
  -5   1   5        2.75        0.93      5.23 o 
  -4   1   5        1.73       -1.25      3.90 o 
  -3   1   5      847.11      782.20     28.25 o 
  -2   1   5       79.44       62.12      8.31 o 
  -1   1   5      147.00      123.97      8.75 o 
   0   1   5       91.07       63.67      6.47 o 
   1   1   5     2034.72     1896.62     81.04 o 
   2   1   5      499.14      420.95     22.64 o 
   3   1   5      106.29      189.51     15.84 o 
   4   1   5       61.67       75.93      7.53 o 
   5   1   5        0.31        1.66      3.94 o 
   6   1   5       16.28       17.82      5.85 o 
   7   1   5        8.30        0.43      6.33 o 
   8   1   5        5.03       -1.32      7.19 o 
  -7   2   5        3.38        1.04     12.18 o 
  -6   2   5       84.61      129.07     19.98 o 
  -5   2   5       61.46       79.07     14.60 o 
  -4   2   5       74.15       44.09      9.34 o 
  -3   2   5       65.87       79.66      8.48 o 
  -2   2   5      512.11      457.53     23.56 o 
  -1   2   5      508.19      529.08     19.26 o 
   0   2   5      759.50      616.93     29.43 o 
   1   2   5      239.46      420.56     22.01 o 
   2   2   5        7.59        5.88      4.56 o 
   3   2   5       60.54       46.11      5.47 o 
   4   2   5       15.47       20.51      4.68 o 
   5   2   5      179.02      164.54      9.81 o 
   6   2   5       40.19       29.51      6.77 o 
   7   2   5       31.02       25.22      7.67 o 
   8   2   5       14.80       10.42     10.11 o 
  -7   3   5       14.25       14.16     12.26 o 
  -6   3   5        0.55       -0.50      7.31 o 
  -5   3   5        3.20        9.49      6.44 o 
  -4   3   5        7.37        3.47      6.76 o 
  -3   3   5       27.39       25.28      7.75 o 
  -2   3   5       70.35       95.61      9.03 o 
   0   3   5      116.72      101.85      8.54 o 
   1   3   5      563.89      566.97     28.19 o 
   2   3   5       44.81       46.66      3.98 o 
   3   3   5      712.16      714.80     21.23 o 
   4   3   5       25.18       20.15      3.30 o 
   5   3   5       33.94       53.22      7.12 o 
   6   3   5       17.22       15.15      5.48 o 
   7   3   5        7.81       -1.45      5.71 o 
   8   3   5       35.13       33.60     12.86 o 
  -6   4   5       10.24        2.40     11.76 o 
  -5   4   5       33.98       46.62      8.78 o 
  -4   4   5       11.10       17.81      5.83 o 
  -3   4   5      101.64      107.93     11.19 o 
  -2   4   5      155.41      169.09     13.26 o 
  -1   4   5        1.20       -1.98      4.23 o 
   0   4   5      113.05       95.18      7.02 o 
   1   4   5      427.77      469.47     18.31 o 
   2   4   5       84.65       68.21      4.46 o 
   3   4   5     1311.94     1398.94     38.61 o 
   4   4   5       80.34       79.75      5.43 o 
   5   4   5       11.08       10.33      4.91 o 
   6   4   5      148.19      156.56     10.50 o 
   7   4   5       22.57       21.02     10.09 o 
   8   4   5        6.18       -7.02      9.21 o 
  -6   5   5       12.97        9.86     12.47 o 
  -5   5   5        1.46       11.42     11.22 o 
  -4   5   5       27.44       24.00      9.76 o 
  -3   5   5        7.65       36.82      7.80 o 
  -2   5   5       96.83       94.73     10.10 o 
  -1   5   5       17.30       46.82      8.95 o 
   0   5   5        0.01       -2.98      2.45 o 
   1   5   5        3.22       13.31      3.84 o 
   2   5   5      340.82      313.00     14.33 o 
   3   5   5      113.97      133.19      6.49 o 
   4   5   5        0.26       -1.88      2.44 o 
   5   5   5      136.08      145.70      7.47 o 
   6   5   5        8.34       -3.50      4.91 o 
   7   5   5       19.27       13.25      8.82 o 
   8   5   5        7.12        7.41     10.64 o 
  -6   6   5        0.63       -1.38     13.28 o 
  -5   6   5       26.19        7.83     12.42 o 
  -4   6   5       49.69       36.42     11.79 o 
  -3   6   5        3.53       -1.36      6.36 o 
  -2   6   5      248.59      286.11     20.08 o 
  -1   6   5        5.63       22.33      5.38 o 
   0   6   5       43.22       59.80     10.36 o 
   2   6   5      870.41      889.00     26.02 o 
   3   6   5      198.41      196.06      8.42 o 
   4   6   5       21.83       17.06      3.78 o 
   5   6   5       42.99       47.73     10.55 o 
   6   6   5      568.09      573.37     37.07 o 
   7   6   5       91.27      170.92     23.04 o 
   8   6   5       35.18       67.77     17.45 o 
  -5   7   5        3.07        0.13     11.66 o 
  -4   7   5        0.06       -5.79      8.48 o 
  -3   7   5       38.06       26.95     11.01 o 
  -1   7   5      109.35      119.80      9.17 o 
   0   7   5       34.56       21.92      9.10 o 
   1   7   5      128.39      138.60      7.82 o 
   2   7   5       48.87       42.51      4.51 o 
   3   7   5       55.80       55.16      7.13 o 
   4   7   5      158.50      148.26      7.78 o 
   5   7   5       42.55       32.21      7.16 o 
   6   7   5      401.21      429.03     30.46 o 
   7   7   5        3.92        9.62     10.30 o 
   8   7   5        0.00       -1.49     10.04 o 
  -5   8   5        1.66       -9.81     11.45 o 
  -4   8   5        6.59       -3.78      9.52 o 
  -3   8   5       25.18       33.44     12.47 o 
  -2   8   5        0.01       -2.35      4.50 o 
  -1   8   5       56.24       65.84     21.04 o 
   0   8   5        5.28        2.13      5.97 o 
   1   8   5       59.96       81.47      8.42 o 
   2   8   5       56.89       54.81      7.98 o 
   3   8   5        0.01        5.52      3.02 o 
   4   8   5       27.74       24.10      4.85 o 
   5   8   5        7.46        4.97      4.74 o 
   6   8   5        3.46        0.65      8.16 o 
   7   8   5        0.00      -11.54      7.69 o 
   8   8   5       43.05       49.41     14.35 o 
  -4   9   5       43.44       46.77     16.20 o 
  -3   9   5       28.55       18.10     11.95 o 
  -2   9   5       39.63       38.46     17.52 o 
  -1   9   5       79.57       82.76     19.49 o 
   0   9   5      293.84      301.31     16.28 o 
   1   9   5      349.07      367.09     15.44 o 
   2   9   5      322.60      332.68     17.00 o 
   3   9   5       37.18       66.85     12.03 o 
   4   9   5        1.84       -1.10      7.25 o 
   5   9   5        2.48        3.78      5.23 o 
   6   9   5       55.46       61.12      9.89 o 
   7   9   5        0.10       -7.75      9.42 o 
  -3  10   5        0.48       -5.03     10.82 o 
  -2  10   5       36.66       31.22     15.64 o 
  -1  10   5       44.82       42.29      9.08 o 
   0  10   5       20.79       21.63     11.99 o 
   1  10   5        1.18        8.09      5.70 o 
   2  10   5        0.69        6.82      6.14 o 
   3  10   5       86.36      114.15     18.08 o 
   4  10   5      137.03      156.42     20.85 o 
   5  10   5        8.07        7.36      9.31 o 
   6  10   5       58.09       56.79     14.14 o 
  -3  11   5        1.22        0.08     13.48 o 
  -2  11   5        0.13       -5.70      6.62 o 
  -1  11   5       13.83       25.27      8.86 o 
   0  11   5       23.73       15.33      7.94 o 
   1  11   5       20.33       15.63      6.38 o 
   2  11   5        5.74       -2.47      6.39 o 
   3  11   5       83.77       77.49     16.02 o 
   4  11   5        5.25       -2.01      7.46 o 
   5  11   5       59.16       40.90     14.30 o 
   6  11   5        0.02       -1.98      8.79 o 
  -1  12   5        6.11        4.37      7.76 o 
   0  12   5        3.41        1.02      9.70 o 
   1  12   5       13.17       20.15      7.53 o 
   2  12   5        0.25       -6.29      8.74 o 
   3  12   5       10.09       25.69     13.33 o 
   4  12   5        1.08        1.12      8.53 o 
   5  12   5       21.94        8.58     11.37 o 
   1  13   5        2.28        3.36     10.64 o 
   2  13   5        0.07       -3.76      9.29 o 
   3  13   5        2.59        5.63     10.72 o 
  -3  -9   6       11.65        9.02     11.48 o 
  -2  -9   6       19.18       18.34     13.02 o 
  -1  -9   6      136.51      192.96     25.73 o 
   0  -9   6        3.43       -7.54      8.69 o 
   1  -9   6        4.74       -7.15      8.32 o 
  -4  -8   6        0.05       -5.48     10.17 o 
  -3  -8   6       27.42       28.67     11.50 o 
  -2  -8   6        5.17       -0.26      8.71 o 
  -1  -8   6        8.23        6.94     10.41 o 
   0  -8   6        8.01        1.93      9.52 o 
   1  -8   6        8.01        1.77      7.75 o 
   2  -8   6       24.87       28.41     12.83 o 
   3  -8   6        1.56      -14.24      9.49 o 
  -5  -7   6        0.53        1.88      9.00 o 
  -4  -7   6      119.70      114.94     19.93 o 
  -3  -7   6       11.63        9.91      8.71 o 
  -2  -7   6       16.49       10.12      9.94 o 
  -1  -7   6        7.95       11.55      8.82 o 
   0  -7   6        5.94       13.35      9.10 o 
   1  -7   6        4.54       -3.47      4.84 o 
   2  -7   6        8.00       -1.66      5.57 o 
   3  -7   6        0.69        0.26      9.42 o 
   4  -7   6        1.50      -14.63      9.75 o 
  -6  -6   6        4.81        0.97      9.39 o 
  -5  -6   6       12.33        2.40     10.51 o 
  -4  -6   6       23.69       24.08     11.61 o 
  -3  -6   6        0.80       -3.73      7.62 o 
  -2  -6   6      122.85      129.22     18.29 o 
  -1  -6   6        2.54       -1.30      6.65 o 
   0  -6   6        2.30        7.56      7.69 o 
   1  -6   6       24.26       20.00      6.15 o 
   2  -6   6       85.90       89.17     10.03 o 
   3  -6   6        8.11       -5.79      8.97 o 
   4  -6   6        4.98       -3.00      9.05 o 
   5  -6   6       41.58       55.20     16.17 o 
  -6  -5   6       64.21      121.72     20.71 o 
  -5  -5   6        1.27       -3.81      8.50 o 
  -4  -5   6        0.02        7.82      8.42 o 
  -3  -5   6      106.44      117.94     17.69 o 
  -2  -5   6      232.45      243.44     21.15 o 
  -1  -5   6        6.61        7.12      6.81 o 
   0  -5   6       48.60       63.04     11.17 o 
   1  -5   6        6.49        7.59     10.00 o 
   2  -5   6       65.96       91.43     17.87 o 
   3  -5   6        0.28       -6.42      7.75 o 
   4  -5   6        0.04       -7.54      8.35 o 
   5  -5   6       39.58       29.55     14.79 o 
   6  -5   6        6.25       -8.95     11.29 o 
  -6  -4   6       15.47        7.12     11.09 o 
  -5  -4   6      127.35      164.81     21.79 o 
  -4  -4   6       18.68       46.85     12.60 o 
  -3  -4   6      140.79      146.18     16.31 o 
  -2  -4   6       24.00       31.56      9.42 o 
  -1  -4   6       63.37       62.86      5.67 o 
   0  -4   6       30.75       37.79      7.94 o 
   1  -4   6       38.10       45.58      6.69 o 
   2  -4   6      119.10      122.49      8.22 o 
   3  -4   6        0.65        0.21      7.41 o 
   4  -4   6        1.41       -2.82      8.50 o 
   5  -4   6       16.04        8.32      9.23 o 
   6  -4   6        1.18        3.08     11.63 o 
  -7  -3   6        0.00       -9.68     10.98 o 
  -6  -3   6        0.03        2.58      9.78 o 
  -5  -3   6        0.01       -9.86      6.57 o 
  -4  -3   6        3.24        1.15      7.17 o 
  -3  -3   6       37.51       39.86     11.53 o 
  -2  -3   6      194.99      179.73     16.94 o 
  -1  -3   6      412.80      436.48     17.27 o 
   0  -3   6      234.28      244.70     11.65 o 
   1  -3   6       79.56       96.33     14.57 o 
   2  -3   6      175.40      205.36     10.60 o 
   3  -3   6       61.33       66.32      6.46 o 
   4  -3   6        0.12        8.95      8.37 o 
   5  -3   6      133.79      163.10     20.72 o 
   6  -3   6       14.94       17.70     12.08 o 
   7  -3   6       12.35       15.60     14.03 o 
  -7  -2   6        5.47        4.23     13.33 o 
  -6  -2   6        2.23        2.71      9.89 o 
  -5  -2   6        1.01       -3.23      6.86 o 
  -4  -2   6      106.71      151.14     19.75 o 
  -3  -2   6        0.15       -3.94      5.63 o 
  -2  -2   6       82.34       84.81      6.32 o 
  -1  -2   6        0.01        2.80      3.47 o 
   0  -2   6        4.17        3.08      3.65 o 
   1  -2   6       32.93       24.63      5.02 o 
   2  -2   6     1141.55     1125.43     38.43 o 
   3  -2   6       26.53       18.18     10.07 o 
   4  -2   6       51.10       50.87     11.19 o 
   5  -2   6       59.54       69.69      9.37 o 
   6  -2   6       41.68       54.48      9.40 o 
   7  -2   6        0.07       -3.84      7.27 o 
  -7  -1   6        6.51       -1.85     12.52 o 
  -5  -1   6      108.08      124.02     19.80 o 
  -4  -1   6       12.55        6.89      8.42 o 
  -3  -1   6       27.78       15.39      8.32 o 
  -2  -1   6      552.80      596.29     22.48 o 
  -1  -1   6      107.26       92.15      6.79 o 
   0  -1   6       29.65       60.62      6.36 o 
   1  -1   6      112.47       91.51      6.30 o 
   2  -1   6      508.39      537.88     20.46 o 
   3  -1   6      353.15      368.71     15.07 o 
   4  -1   6       93.15       94.79      9.43 o 
   5  -1   6      111.34      104.38      9.47 o 
   6  -1   6        5.78        2.22      5.64 o 
   7  -1   6        0.61       -8.00      6.06 o 
   8  -1   6        5.01        6.56      7.67 o 
  -7   0   6        5.68        2.95     14.53 o 
  -5   0   6      256.28      226.50     21.02 o 
  -4   0   6      132.61      136.00     15.32 o 
  -3   0   6       73.80       78.85      9.12 o 
  -2   0   6        2.96        4.45      9.40 o 
  -1   0   6      453.56      389.65     16.23 o 
   0   0   6      340.61      254.65     11.89 o 
   1   0   6      269.69      296.72     13.16 o 
   2   0   6     1742.78     1649.93     53.78 o 
   3   0   6     1814.69     1733.26     56.02 o 
   4   0   6        0.27       10.73      4.25 o 
   5   0   6       60.46       71.43      8.77 o 
   6   0   6        1.61        0.08      5.32 o 
   7   0   6        1.71       -4.45      6.60 o 
   8   0   6        0.12       -6.78      7.07 o 
  -7   1   6        5.26       18.36     13.80 o 
  -6   1   6       28.84       28.88     12.55 o 
  -5   1   6      381.70      364.47     27.95 o 
  -4   1   6        4.94        9.68      4.99 o 
  -3   1   6      206.34      161.37      7.70 o 
  -2   1   6       84.23       83.32      7.44 o 
  -1   1   6       77.17       62.14      6.58 o 
   0   1   6     1202.75     1101.21     49.59 o 
   1   1   6      280.40      225.16     14.48 o 
   2   1   6      624.99      578.58     29.85 o 
   3   1   6       40.12       33.79      6.60 o 
   4   1   6       13.24       23.02      5.02 o 
   5   1   6       30.76       30.85      6.00 o 
   6   1   6        2.09       15.84      5.96 o 
   7   1   6       35.74       30.02      8.31 o 
   8   1   6        2.82       -0.33      7.24 o 
  -7   2   6        0.62       -2.11     12.88 o 
  -6   2   6        0.82       -3.21      9.70 o 
  -5   2   6       13.67        4.54      6.45 o 
  -4   2   6        1.64        5.50      5.82 o 
  -3   2   6        3.87        1.43      4.64 o 
  -2   2   6        1.80       -1.41      3.59 o 
  -1   2   6        0.18        0.37      3.78 o 
   0   2   6      215.98      294.98     17.12 o 
   1   2   6       20.16       24.73      6.86 o 
   2   2   6      134.98      139.43     11.41 o 
   3   2   6      187.54      184.01     12.37 o 
   4   2   6     1083.42     1078.95     38.01 o 
   5   2   6       50.82       43.61      6.87 o 
   6   2   6       93.97      113.99     11.35 o 
   7   2   6       13.97        4.41      9.99 o 
   8   2   6        4.75        6.46      7.33 o 
  -7   3   6        3.15        4.93     12.68 o 
  -6   3   6       25.09       27.23     11.97 o 
  -5   3   6       76.57       97.11     34.82 o 
  -4   3   6      140.22      151.94     13.86 o 
  -3   3   6       64.10       61.96     10.54 o 
  -2   3   6      203.92      247.54     16.01 o 
  -1   3   6       32.54       46.13     11.86 o 
   0   3   6      153.52      178.78     12.35 o 
   1   3   6       31.50       35.01      7.23 o 
   2   3   6       58.72      101.35      9.45 o 
   3   3   6       31.63       28.08      4.94 o 
   5   3   6        1.19        4.25      4.54 o 
   6   3   6        7.53       -1.72      4.70 o 
   7   3   6        6.72        9.20      6.33 o 
   8   3   6        0.07        1.72      9.26 o 
  -6   4   6       39.45       64.72     16.75 o 
  -5   4   6       46.03       42.79      9.16 o 
  -4   4   6       56.38       63.92     13.17 o 
  -3   4   6        0.26        1.72      6.52 o 
  -2   4   6       37.76       32.32      8.35 o 
  -1   4   6      392.82      318.72     18.44 o 
   0   4   6      291.11      242.21     11.66 o 
   1   4   6       92.78       73.39      7.83 o 
   2   4   6      266.63      365.40     15.67 o 
   3   4   6     1116.33     1172.03     33.33 o 
   4   4   6      132.24      136.98      6.92 o 
   5   4   6        0.08       -1.48      3.77 o 
   6   4   6       66.08       88.03     14.73 o 
   7   4   6       60.02       71.43     14.26 o 
   8   4   6       17.05       43.48     13.59 o 
  -6   5   6       10.06       15.49     13.51 o 
  -5   5   6       75.99       62.87     15.26 o 
  -4   5   6      315.53      300.39     22.41 o 
  -3   5   6       82.96       82.92     13.85 o 
  -2   5   6        3.27       13.90      6.55 o 
  -1   5   6        4.56        1.85      5.09 o 
   0   5   6       21.16       22.59      6.38 o 
   1   5   6      105.90       95.73      6.94 o 
   2   5   6      138.68      165.29      9.49 o 
   3   5   6      124.70      139.06      6.88 o 
   4   5   6      129.37      115.17      6.48 o 
   5   5   6      179.69      153.13      7.90 o 
   6   5   6      120.67      131.33     10.58 o 
   7   5   6      178.94      201.90     19.78 o 
   8   5   6       32.63       31.72     12.70 o 
  -6   6   6        1.04       22.77     15.34 o 
  -5   6   6       66.04       46.10     15.34 o 
  -4   6   6       46.61       37.20     12.18 o 
  -3   6   6        7.43       12.88      7.90 o 
  -2   6   6        0.23       -3.05      5.66 o 
  -1   6   6       75.34       84.88     12.92 o 
   0   6   6      174.22      178.80      8.87 o 
   1   6   6      272.29      257.25     12.99 o 
   3   6   6       24.95       30.53      4.50 o 
   4   6   6       52.99       55.72      5.91 o 
   5   6   6       12.03       13.49      4.38 o 
   6   6   6       10.00        9.81      6.11 o 
   7   6   6        4.70       12.60      9.10 o 
   8   6   6       24.61       37.07     13.41 o 
  -5   7   6        1.79       -7.69     11.48 o 
  -4   7   6        3.79        9.08     11.24 o 
  -3   7   6       90.62       60.27     13.02 o 
  -2   7   6       93.22      126.26     17.48 o 
  -1   7   6       78.80       75.28     13.54 o 
   0   7   6       39.33       45.71      9.63 o 
   1   7   6        0.40       -4.98      3.32 o 
   2   7   6      302.33      289.08     16.67 o 
   3   7   6       39.59       78.27     16.73 o 
   4   7   6       19.62       22.28      4.67 o 
   5   7   6      289.30      298.80     12.61 o 
   6   7   6       45.22       55.49     12.60 o 
   7   7   6      106.28      123.62     19.86 o 
   8   7   6        9.73       14.11     12.05 o 
  -5   8   6        0.15        1.07     13.48 o 
  -4   8   6        1.63       10.80     11.01 o 
  -3   8   6       24.75        5.95     10.12 o 
  -2   8   6       41.56       43.43     12.34 o 
  -1   8   6       42.38       45.66     11.53 o 
   0   8   6       20.18       16.71      5.50 o 
   1   8   6      115.75      143.37     12.77 o 
   2   8   6       44.20       68.60      9.09 o 
   3   8   6        7.78        3.75      3.30 o 
   4   8   6       79.55       81.27      7.46 o 
   5   8   6       51.55       55.56     15.47 o 
   6   8   6       63.44       52.80     12.00 o 
   7   8   6        1.59        6.31      9.91 o 
   8   8   6        0.54       -2.09      9.78 o 
  -4   9   6        2.13        6.02     12.55 o 
  -3   9   6       13.26       22.54     12.88 o 
  -2   9   6       36.81       27.10     11.27 o 
  -1   9   6       26.17       15.45      6.72 o 
   0   9   6       90.29      102.18     16.99 o 
   1   9   6      120.09      149.80     23.35 o 
   2   9   6      197.46      154.46     24.37 o 
   3   9   6        0.07       -6.60      4.84 o 
   4   9   6       10.62        3.61      5.90 o 
   5   9   6       16.45       11.29      5.76 o 
   6   9   6        3.39        5.43      6.44 o 
   7   9   6        4.36        4.02      9.47 o 
  -3  10   6        0.53        0.31     12.39 o 
  -2  10   6       24.55       27.15     12.94 o 
  -1  10   6        1.04        4.96      6.82 o 
   0  10   6       32.34       25.43     10.12 o 
   1  10   6      291.69      257.53     13.15 o 
   2  10   6        2.79        7.06      5.88 o 
   3  10   6       22.47       11.06      7.24 o 
   4  10   6        5.28        9.91      8.50 o 
   5  10   6       58.26       43.59     13.15 o 
   6  10   6        0.47       -3.16      8.61 o 
  -2  11   6        3.44       -0.73      7.11 o 
  -1  11   6        0.00       -4.58      7.99 o 
   0  11   6       22.30        9.41      6.59 o 
   1  11   6       24.74       32.66      7.65 o 
   2  11   6       13.06        9.32      8.20 o 
   3  11   6        0.03       -2.35      6.91 o 
   4  11   6        4.60        6.65     10.04 o 
   5  11   6        2.80        0.97      9.36 o 
   6  11   6        1.12       -2.90     10.25 o 
  -1  12   6        2.76       -0.74      7.76 o 
   0  12   6        4.11       -2.56      6.30 o 
   1  12   6        5.41       -8.86      5.91 o 
   2  12   6       16.97       21.60      9.08 o 
   3  12   6        0.43       -1.96     10.20 o 
   4  12   6        1.48       -3.89      7.88 o 
   5  12   6        9.49       18.54     12.62 o 
   1  13   6        0.00       -3.11      7.34 o 
   2  13   6        0.43        0.68     10.64 o 
   3  13   6       13.24       29.53     14.82 o 
  -2  -9   7        0.99       -6.55     10.38 o 
  -1  -9   7        1.22        6.10     10.93 o 
   0  -9   7        2.45        0.05     10.38 o 
   1  -9   7        0.08       -2.90     10.62 o 
  -4  -8   7        2.25        0.47      9.73 o 
  -3  -8   7       11.09       -7.28      9.70 o 
  -2  -8   7        0.53        3.00      8.92 o 
  -1  -8   7      130.73      125.25     20.56 o 
   0  -8   7        0.08       -0.05      9.21 o 
   1  -8   7       15.45        3.57      9.13 o 
   3  -8   7       18.18       25.67     13.93 o 
  -5  -7   7        4.90       18.91     12.31 o 
  -4  -7   7       13.21       -1.90      9.39 o 
  -3  -7   7       36.06       29.22     13.09 o 
  -2  -7   7       47.92       17.03      9.94 o 
  -1  -7   7        0.04        3.86      8.89 o 
   0  -7   7      114.05       92.26     15.66 o 
   1  -7   7       21.40       18.96      9.99 o 
   2  -7   7        1.24        0.00      9.39 o 
   3  -7   7       34.68       35.58     14.42 o 
   4  -7   7       20.96       -2.19     12.86 o 
  -5  -6   7        1.75       -4.93      8.76 o 
  -4  -6   7       97.17      104.36     19.39 o 
  -3  -6   7       44.09       61.15     14.19 o 
  -2  -6   7       52.38       72.26     15.81 o 
  -1  -6   7      108.64      154.79     20.56 o 
   0  -6   7       33.18       17.35      8.97 o 
   1  -6   7        3.46       15.08     12.66 o 
   2  -6   7        0.78        2.50      5.44 o 
   3  -6   7       22.73       39.75     13.28 o 
   4  -6   7        3.07        2.30     11.42 o 
   5  -6   7        0.84      -12.70     12.31 o 
  -6  -5   7       18.75       30.20     15.31 o 
  -5  -5   7       61.38       64.46     14.90 o 
  -4  -5   7      137.59      126.74     19.86 o 
  -3  -5   7       47.20       63.26     15.55 o 
  -2  -5   7       60.85       50.59     12.86 o 
  -1  -5   7       59.70       59.12     13.12 o 
   0  -5   7        0.19       -1.20      6.31 o 
   1  -5   7        0.47        1.53      4.30 o 
   2  -5   7        0.14       -2.71      4.47 o 
   3  -5   7        9.22        9.21      9.60 o 
   4  -5   7        1.46        0.00      9.26 o 
   5  -5   7        6.48       -7.09     11.37 o 
   6  -5   7        5.56       -2.76     12.81 o 
  -6  -4   7       16.99       19.61     13.56 o 
  -5  -4   7       14.55       21.81     11.24 o 
  -4  -4   7        4.84        2.37      8.22 o 
  -3  -4   7        9.59       21.10     10.04 o 
  -2  -4   7       56.53       52.62     13.28 o 
  -1  -4   7        0.53       43.03     11.37 o 
   0  -4   7        9.04       19.69      5.37 o 
   1  -4   7        1.05        4.12      4.33 o 
   2  -4   7       48.50       53.23      7.66 o 
   3  -4   7        0.43       -6.05      8.01 o 
   4  -4   7       22.48        8.01     11.19 o 
   5  -4   7        0.81       -5.89      8.74 o 
   6  -4   7        2.99      -11.22     11.74 o 
  -6  -3   7        0.61        8.09     11.37 o 
  -5  -3   7      105.86      121.20     20.85 o 
  -4  -3   7        2.78       -0.86      7.07 o 
  -3  -3   7        4.46        7.02      9.42 o 
  -2  -3   7        5.36       -4.51      6.08 o 
  -1  -3   7      206.07      168.27     13.47 o 
   0  -3   7        0.73        2.71      3.99 o 
   1  -3   7       72.80       85.42     10.48 o 
   2  -3   7        7.94       13.03      6.26 o 
   3  -3   7        6.54        6.61      7.36 o 
   4  -3   7        1.99      -12.81      8.58 o 
   5  -3   7        2.13        4.46      9.81 o 
   6  -3   7        0.64       -9.23      9.62 o 
   7  -3   7        0.17       -8.50     10.64 o 
  -6  -2   7       58.70      108.68     19.75 o 
  -5  -2   7        0.08       -0.57      9.42 o 
  -4  -2   7        0.52       -2.24      7.88 o 
  -3  -2   7      248.49      227.52     21.10 o 
  -2  -2   7      440.66      408.94     29.17 o 
   0  -2   7       39.55       59.33     11.77 o 
   1  -2   7      327.96      349.30     15.51 o 
   2  -2   7       31.05       39.33     12.08 o 
   3  -2   7      124.43      128.51      8.13 o 
   4  -2   7      193.81      186.60     16.32 o 
   5  -2   7       19.01       23.76     10.93 o 
   6  -2   7       63.58       75.67     11.08 o 
   7  -2   7        0.00      -11.11      7.48 o 
  -7  -1   7        1.33       -1.67     13.95 o 
  -6  -1   7       19.68       24.52     12.57 o 
  -5  -1   7        0.57        9.08      9.81 o 
  -4  -1   7       87.36       94.76     17.14 o 
  -3  -1   7       10.91        4.28      7.98 o 
  -2  -1   7       46.86       64.31      8.49 o 
  -1  -1   7       23.17       71.47     10.96 o 
   0  -1   7     1100.39     1055.11     37.07 o 
   1  -1   7      441.13      439.75     18.17 o 
   2  -1   7      543.18      520.88     20.60 o 
   3  -1   7      880.77      812.95     29.33 o 
   4  -1   7       49.90       35.04     10.04 o 
   5  -1   7       68.32       76.14      9.56 o 
   6  -1   7        3.60       -0.04      6.20 o 
   7  -1   7       20.80       21.94      8.10 o 
  -7   0   7        4.84        0.55     14.21 o 
  -5   0   7       12.23       -5.82      7.33 o 
  -4   0   7        3.88       -4.07      7.59 o 
  -3   0   7       87.26      101.13     14.14 o 
  -2   0   7      106.44      110.95      8.24 o 
  -1   0   7     1296.03     1223.75     42.23 o 
   0   0   7       26.77       51.64      7.03 o 
   1   0   7      239.52      224.82     11.62 o 
   2   0   7      258.90      233.80     11.59 o 
   3   0   7      858.35      801.78     28.84 o 
   4   0   7        0.02       -3.40      3.62 o 
   5   0   7        7.92       26.19      8.53 o 
   6   0   7        3.99        0.54      5.32 o 
   7   0   7       25.07       24.18      9.78 o 
   8   0   7       20.50        9.34      8.42 o 
  -7   1   7       15.03       37.72     16.04 o 
  -5   1   7        7.00        1.67      8.84 o 
  -4   1   7      476.38      434.48     31.65 o 
  -3   1   7       96.57      111.62     17.43 o 
  -2   1   7       36.44       48.44      8.56 o 
  -1   1   7       99.76       73.89      7.88 o 
   0   1   7      120.62       93.85      9.08 o 
   1   1   7     1825.04     1698.44     75.10 o 
   2   1   7      527.54      483.92     26.75 o 
   3   1   7      438.07      355.78     21.89 o 
   4   1   7       75.78       85.39     12.90 o 
   5   1   7       21.52       28.04      6.57 o 
   6   1   7        7.34        1.99      4.90 o 
   7   1   7       74.10       68.07     10.50 o 
   8   1   7        9.30        0.72      7.83 o 
  -6   2   7       10.68       12.05     11.79 o 
  -5   2   7       46.97       63.08     14.92 o 
  -4   2   7      320.64      298.90     24.71 o 
  -3   2   7        0.41        8.06      5.86 o 
  -2   2   7       11.23        6.23      4.70 o 
  -1   2   7       44.87       61.65      9.26 o 
   0   2   7        2.08        1.49      3.91 o 
   1   2   7       72.69       96.37     12.29 o 
   2   2   7      172.39      137.39     11.93 o 
   3   2   7      153.24      149.44     12.74 o 
   4   2   7       48.42       47.09      6.69 o 
   5   2   7       45.44       48.98     13.77 o 
   6   2   7       25.48       20.48      6.17 o 
   7   2   7        3.04       -3.49      5.87 o 
   8   2   7        2.29       -0.36      7.41 o 
  -6   3   7        4.77       16.80     12.08 o 
  -5   3   7        2.75        0.69      6.54 o 
  -4   3   7        5.99        3.10      7.75 o 
  -2   3   7      153.81      141.64      8.87 o 
   0   3   7     1716.33     1717.46     75.43 o 
   2   3   7      319.53      289.61     18.90 o 
   3   3   7       10.01       25.99     12.45 o 
   4   3   7       29.95       17.94      4.78 o 
   5   3   7        0.86        1.23      4.13 o 
   6   3   7       40.68       34.65      9.30 o 
   7   3   7       91.71      112.17     12.20 o 
   8   3   7        4.15        0.02      7.18 o 
  -5   4   7       23.10       53.52     12.62 o 
  -4   4   7      390.27      411.07     26.57 o 
  -3   4   7       17.47        7.07      7.15 o 
  -2   4   7        7.57        7.32     10.05 o 
  -1   4   7      407.23      336.70     18.26 o 
   0   4   7       96.38      110.01     13.10 o 
   1   4   7        0.04       19.04      7.07 o 
   2   4   7      293.31      298.26     19.39 o 
   3   4   7       35.30       57.78      6.94 o 
   4   4   7       33.11       26.69      5.23 o 
   5   4   7       64.02       64.50     10.50 o 
   6   4   7        0.97        1.05      5.21 o 
   7   4   7       86.76      107.31     12.10 o 
   8   4   7        1.51       -0.65      9.78 o 
  -6   5   7        1.87       14.42     13.25 o 
  -5   5   7       12.59        2.14     10.54 o 
  -4   5   7      104.72       86.47     15.89 o 
  -3   5   7      121.12      137.24     14.07 o 
  -2   5   7       23.08       19.64      7.49 o 
  -1   5   7     1266.63     1276.53     44.72 o 
   0   5   7      368.21      332.24     15.36 o 
   1   5   7       88.50      120.20     11.17 o 
   2   5   7       24.23       20.33      5.29 o 
   3   5   7      182.93      259.11     10.49 o 
   4   5   7      151.89      148.08      7.68 o 
   5   5   7      100.70      110.56      9.97 o 
   6   5   7       42.60       50.00      8.45 o 
   7   5   7        3.11        0.44      6.57 o 
   8   5   7        9.83        2.43      9.55 o 
  -5   6   7       28.43       16.51     12.70 o 
  -4   6   7       48.84       39.16     12.00 o 
  -3   6   7       66.82       46.26     12.78 o 
  -2   6   7       38.11       20.43      8.45 o 
  -1   6   7        3.66       12.02      6.49 o 
   0   6   7      126.16      119.81      8.81 o 
   1   6   7      114.77      120.69      8.62 o 
   2   6   7       17.18       13.90      4.93 o 
   3   6   7       69.11      134.55     16.18 o 
   4   6   7        0.81       -1.66      3.14 o 
   5   6   7      234.56      221.13     10.39 o 
   6   6   7       89.42       93.29     11.08 o 
   7   6   7       70.74       66.19     14.95 o 
   8   6   7       84.90      103.94     19.20 o 
  -5   7   7        2.39        2.24     13.07 o 
  -4   7   7        1.91        4.36     11.84 o 
  -3   7   7        5.78        1.38      9.00 o 
  -2   7   7       74.11       61.42     12.86 o 
   0   7   7       43.46       49.48      6.97 o 
   1   7   7       59.71       55.37      9.03 o 
   2   7   7       42.31       49.51      7.63 o 
   3   7   7        2.79       11.10      3.64 o 
   4   7   7       40.60       36.50      6.20 o 
   5   7   7       17.64       20.80      5.29 o 
   6   7   7      287.74      269.78     22.30 o 
   7   7   7       46.98       50.24     14.71 o 
   8   7   7       25.46       31.80     13.49 o 
  -5   8   7        4.90      -10.67     13.67 o 
  -4   8   7        7.52       12.55     11.35 o 
  -3   8   7        6.00       -0.16      9.83 o 
  -2   8   7        8.43       -8.53      8.50 o 
  -1   8   7      188.39      177.95     16.26 o 
   0   8   7       72.36       73.99      9.03 o 
   1   8   7        3.01        0.11      4.09 o 
   2   8   7       32.27       29.02      6.85 o 
   3   8   7        2.03       -0.29      3.06 o 
   4   8   7       55.45       49.99      6.49 o 
   5   8   7       79.41       89.45      8.66 o 
   6   8   7        0.04       -4.33      7.17 o 
   7   8   7        0.01        8.22      9.26 o 
   8   8   7       26.53       18.65     12.08 o 
  -4   9   7        3.56       -5.37     13.51 o 
  -3   9   7        3.53        5.09     11.11 o 
  -2   9   7       25.83       12.47     10.72 o 
  -1   9   7       91.89       88.19     15.97 o 
   0   9   7       25.03       18.50      6.18 o 
   1   9   7       47.32       49.82     11.31 o 
   2   9   7       15.79       13.37      6.45 o 
   3   9   7        1.27        0.01      5.07 o 
   4   9   7       77.51       70.68     10.15 o 
   5   9   7      131.35      135.55     12.33 o 
   6   9   7       17.38        6.86      7.82 o 
   7   9   7        0.06       -0.97      9.96 o 
  -3  10   7        0.81       -7.46     12.55 o 
  -2  10   7        2.35        3.36     11.95 o 
  -1  10   7        1.99        5.55      6.40 o 
   0  10   7        0.24       -2.98      5.66 o 
   1  10   7      153.14      166.63     22.40 o 
   2  10   7        0.21       -7.87      5.25 o 
   3  10   7       18.71       11.83      7.42 o 
   4  10   7       89.19       97.63     17.19 o 
   5  10   7       29.46       36.31     12.26 o 
   6  10   7        4.74        2.82      9.29 o 
  -2  11   7        5.30      -13.95     12.02 o 
  -1  11   7       32.98       24.10     13.07 o 
   0  11   7        9.95        3.89      6.05 o 
   1  11   7       75.25       72.26     13.82 o 
   2  11   7        0.43        0.51      6.33 o 
   3  11   7        4.39       10.57      8.09 o 
   4  11   7        8.67        8.27      9.00 o 
   5  11   7        3.75        5.63      9.55 o 
   6  11   7        3.78       13.95     11.11 o 
  -1  12   7        1.16       13.30     11.40 o 
   0  12   7        4.41        2.45      6.63 o 
   1  12   7       17.45       15.37      7.03 o 
   2  12   7        6.94       13.11      9.19 o 
   3  12   7        0.28       -6.65      8.79 o 
   4  12   7        0.38       -0.44     11.03 o 
   5  12   7       26.96       35.06     14.22 o 
   1  13   7        0.12       -2.83      6.83 o 
   2  13   7        1.55       -6.76      8.84 o 
   3  13   7        6.74        5.87     10.35 o 
  -3  -8   8       22.13       24.60     13.69 o 
  -2  -8   8       91.15      109.84     20.61 o 
  -1  -8   8       45.24       66.94     17.27 o 
   0  -8   8       16.41       12.08     11.50 o 
   1  -8   8       15.22        9.31     10.41 o 
  -4  -7   8        6.83       -4.07     10.02 o 
  -3  -7   8        4.57       -5.19      8.95 o 
  -2  -7   8       13.75        7.12     10.17 o 
  -1  -7   8       52.58       43.54     13.59 o 
   0  -7   8       13.35       27.39     11.71 o 
   1  -7   8       23.20       19.72     10.90 o 
   2  -7   8        7.84        3.70     10.07 o 
   3  -7   8        8.84        1.64     11.76 o 
  -5  -6   8        2.83       -7.22      9.89 o 
  -4  -6   8        2.74       -4.12      9.49 o 
  -3  -6   8        0.00       -3.76      8.03 o 
  -2  -6   8       13.72       13.41      9.60 o 
  -1  -6   8       29.08       21.36     11.29 o 
   0  -6   8        2.78        4.56      8.32 o 
   1  -6   8       26.44       23.06     10.46 o 
   2  -6   8       13.34       24.01      7.35 o 
   3  -6   8       18.43       22.38     12.05 o 
   4  -6   8       34.55       34.51     15.05 o 
  -5  -5   8       57.82       59.48     18.03 o 
  -4  -5   8       28.28       20.89     11.74 o 
  -3  -5   8      127.28      145.79     22.28 o 
  -2  -5   8      188.48      158.85     18.74 o 
  -1  -5   8       43.12       29.11     10.25 o 
   0  -5   8        4.42       11.01      7.72 o 
   1  -5   8       32.25       31.10      6.96 o 
   2  -5   8        0.36       -0.69      5.30 o 
   3  -5   8       35.77       57.34     13.51 o 
   4  -5   8       65.20       98.74     18.86 o 
   5  -5   8        6.79       14.81     13.59 o 
  -6  -4   8        4.93       -5.61     10.43 o 
  -5  -4   8        0.64       -8.45      8.95 o 
  -4  -4   8       41.95       51.81     15.26 o 
  -3  -4   8       55.58       81.47     17.17 o 
  -2  -4   8      210.33      201.40     20.26 o 
  -1  -4   8      130.02      147.58     19.76 o 
   0  -4   8       83.01      119.05     10.72 o 
   1  -4   8       22.46       28.83      6.56 o 
   2  -4   8       30.02       55.53     15.16 o 
   3  -4   8        9.11       -3.29      8.82 o 
   4  -4   8        0.09       16.98     10.88 o 
   5  -4   8       29.17       29.53     12.21 o 
   6  -4   8        1.68       -3.83     12.34 o 
  -6  -3   8       20.74       33.20     14.40 o 
  -5  -3   8       59.01       55.07     15.60 o 
  -4  -3   8        0.45       16.46     10.98 o 
  -3  -3   8       74.02       61.81     14.69 o 
  -1  -3   8       66.08       92.65     16.36 o 
   0  -3   8       98.10      110.09      8.09 o 
   1  -3   8       49.43       43.86     17.66 o 
   2  -3   8      210.59      218.98     12.07 o 
   3  -3   8       65.60       90.14     14.90 o 
   4  -3   8      112.16      163.48     20.90 o 
   5  -3   8        2.19       -0.81      9.23 o 
   6  -3   8        0.73       -2.74     11.03 o 
  -6  -2   8        9.31       11.45     10.75 o 
  -5  -2   8       24.86       29.81     12.57 o 
  -4  -2   8       16.19       17.22     11.03 o 
  -3  -2   8       54.85       43.57     12.68 o 
  -2  -2   8      261.57      235.11     21.47 o 
  -1  -2   8        3.48        9.36      4.96 o 
   0  -2   8       50.93       66.94     20.57 o 
   1  -2   8        0.22        0.98      4.09 o 
   2  -2   8       76.48      106.09     24.71 o 
   3  -2   8       45.45       45.56      7.15 o 
   4  -2   8        0.48        6.02      8.58 o 
   5  -2   8        3.61        3.34      9.55 o 
   6  -2   8       13.36       10.15     11.76 o 
   7  -2   8       19.69       18.28     12.83 o 
  -6  -1   8        0.00        6.68     11.58 o 
  -5  -1   8        3.22       -4.28      9.21 o 
  -4  -1   8       57.99       45.65     13.02 o 
  -3  -1   8      405.06      382.94     29.50 o 
  -2  -1   8       17.47       37.33     10.93 o 
  -1  -1   8      108.92      105.30     10.28 o 
   0  -1   8       23.51       15.31      5.05 o 
   1  -1   8       56.39       55.60      7.52 o 
   2  -1   8      333.37      364.26     16.37 o 
   3  -1   8       26.57       27.27     11.73 o 
   4  -1   8      163.24      158.30     15.14 o 
   5  -1   8        0.00       -2.14      7.75 o 
   6  -1   8       39.31       35.37     12.49 o 
   7  -1   8        5.64        0.99      7.52 o 
  -5   0   8       28.03       36.10     13.43 o 
  -4   0   8       10.44       36.31     11.58 o 
  -3   0   8     1175.41     1094.39     63.02 o 
  -2   0   8      102.91       89.06     10.19 o 
  -1   0   8       54.36       65.87     20.28 o 
   0   0   8      633.07      647.87     25.60 o 
   1   0   8      390.89      357.48     16.50 o 
   2   0   8        0.09        1.79      4.04 o 
   3   0   8       90.89      116.53     13.31 o 
   4   0   8       32.83       35.66     10.75 o 
   5   0   8       76.33      101.67     16.93 o 
   6   0   8        4.67       19.05      8.53 o 
   7   0   8       38.12       29.15      8.07 o 
   8   0   8        8.42        2.40      7.44 o 
  -5   1   8        0.69       -0.73      7.77 o 
  -4   1   8       51.84       55.17     13.30 o 
  -3   1   8       42.25       57.99     17.63 o 
  -2   1   8       11.19        5.61      5.00 o 
  -1   1   8      134.02      125.55     11.20 o 
   0   1   8      246.47      268.94     17.58 o 
   1   1   8       40.97       59.20     10.41 o 
   2   1   8       16.92       29.68      7.96 o 
   3   1   8      108.38      116.03     24.75 o 
   4   1   8       15.65       17.40      8.63 o 
   5   1   8        5.57        1.63      4.98 o 
   6   1   8        5.61        1.32      5.17 o 
   7   1   8        4.02       -2.21      7.89 o 
   8   1   8        2.17      -10.43      6.95 o 
  -5   2   8       59.65       73.20     15.99 o 
  -4   2   8      259.93      250.66     14.28 o 
  -3   2   8      129.29      108.11     24.96 o 
  -2   2   8       12.58       10.15      5.82 o 
  -1   2   8        2.39       -0.86      5.03 o 
   0   2   8     1889.04     1942.12     85.28 o 
   1   2   8        0.30        1.51      4.93 o 
   2   2   8        0.62        3.60      5.71 o 
   3   2   8       16.95       30.05      8.87 o 
   4   2   8        0.16        4.99      5.62 o 
   5   2   8        4.04        0.40      4.46 o 
   6   2   8       18.48       24.51      6.85 o 
   7   2   8       24.46       20.93      8.15 o 
   8   2   8        8.21       13.56     13.02 o 
  -6   3   8        0.12       -6.99     11.48 o 
  -5   3   8        0.67        0.78     10.67 o 
  -4   3   8       32.11       46.40     20.16 o 
  -3   3   8      124.72      121.31     21.03 o 
  -2   3   8        3.56        9.16      7.63 o 
  -1   3   8      456.85      386.99     22.36 o 
   0   3   8      634.61      599.59     31.48 o 
   1   3   8      115.97      107.85     10.73 o 
   2   3   8        5.94        2.63      5.66 o 
   3   3   8       30.12       18.42      7.85 o 
   4   3   8       13.87       10.87      4.66 o 
   5   3   8        0.66       -3.58      3.98 o 
   6   3   8        5.24       11.88      5.68 o 
   7   3   8        3.10       -4.02      5.98 o 
   8   3   8        0.75       11.06      8.26 o 
  -5   4   8        2.15       -2.50      9.42 o 
  -4   4   8        3.01       -3.73      8.27 o 
  -3   4   8       24.52       26.68      8.97 o 
  -2   4   8       12.98       22.74      7.15 o 
  -1   4   8      265.07      232.50     16.14 o 
   0   4   8       96.80      117.18     10.96 o 
   1   4   8        8.17       -0.03      5.92 o 
   2   4   8      145.97      122.28     15.17 o 
   3   4   8        1.98       -3.68      6.42 o 
   4   4   8      127.91      119.29     14.00 o 
   5   4   8      106.52      115.81     15.15 o 
   6   4   8       56.63       50.59      8.87 o 
   7   4   8        0.00       -5.80      5.51 o 
   8   4   8        0.32       -3.01      7.02 o 
  -5   5   8       80.40       39.00     14.30 o 
  -4   5   8       90.32       64.16     14.66 o 
  -2   5   8       52.20       66.86     10.16 o 
  -1   5   8      225.38      201.45     11.87 o 
   0   5   8      109.16      113.87     14.07 o 
   1   5   8        5.91        2.06      6.29 o 
   2   5   8       60.80       66.14     11.95 o 
   3   5   8      144.75      123.18     12.87 o 
   4   5   8       13.57        8.30      4.26 o 
   5   5   8        0.67       -4.15      4.06 o 
   6   5   8      158.18      151.72     26.48 o 
   7   5   8        1.30       -4.89      6.29 o 
   8   5   8        0.08       -1.17     10.09 o 
  -5   6   8        4.29        1.25     12.94 o 
  -4   6   8        7.57       -4.75      8.29 o 
  -3   6   8        0.41       -9.78      7.59 o 
  -2   6   8        9.00       11.90      7.44 o 
  -1   6   8        6.02        0.24      8.18 o 
   0   6   8       71.24       96.02     14.48 o 
   1   6   8       26.82       26.09      8.95 o 
   2   6   8      456.89      462.94     27.82 o 
   3   6   8      545.61      495.23     21.68 o 
   4   6   8       26.13       27.28      4.92 o 
   5   6   8       57.79       65.18      7.17 o 
   6   6   8        9.86        5.01      6.13 o 
   7   6   8       80.72       76.98     13.42 o 
   8   6   8       72.27      106.62     19.31 o 
  -5   7   8        1.18        6.89     14.74 o 
  -4   7   8       30.59       30.96     13.82 o 
  -3   7   8        0.01      -11.63      8.66 o 
  -1   7   8       54.73       73.45     10.97 o 
   0   7   8      176.21      150.52     11.12 o 
   1   7   8      155.67      156.22     18.48 o 
   2   7   8        0.00        2.20      4.28 o 
   3   7   8      472.48      422.59     19.86 o 
   4   7   8       26.14       41.41      6.19 o 
   5   7   8       83.88      103.00      9.09 o 
   6   7   8      204.40      167.36     11.90 o 
   7   7   8       44.40       48.18     13.04 o 
   8   7   8        0.12        3.03     11.63 o 
  -4   8   8        4.49       -8.29     10.64 o 
  -3   8   8        4.08       -2.35     10.59 o 
  -2   8   8       18.53        5.16      9.05 o 
  -1   8   8        2.45       -4.42      8.88 o 
   0   8   8       50.17       63.60     12.05 o 
   1   8   8       30.43       33.07      7.61 o 
   2   8   8       38.13       79.14     13.16 o 
   3   8   8        0.52       -1.88      4.95 o 
   4   8   8       30.12       36.93      6.04 o 
   5   8   8       39.33       39.81      6.29 o 
   6   8   8       13.40        4.56      7.28 o 
   7   8   8       35.24       20.69     10.62 o 
  -4   9   8        0.08       -7.82     13.56 o 
  -3   9   8       20.91        0.29     11.03 o 
  -2   9   8       30.35       22.12     12.36 o 
  -1   9   8        0.04       -3.65     13.24 o 
   0   9   8       30.69       21.43      6.67 o 
   1   9   8      312.63      326.46     18.09 o 
   2   9   8      196.12      203.14     13.69 o 
   3   9   8        3.71       -1.37      5.91 o 
   4   9   8      118.65      165.19     19.60 o 
   5   9   8        0.05       -4.61      4.28 o 
   6   9   8        1.50        4.43      8.01 o 
   7   9   8        0.21       -4.43      8.19 o 
  -3  10   8        4.17       -7.04     12.65 o 
  -2  10   8        0.25       -1.88     10.09 o 
  -1  10   8       95.16       91.94     21.21 o 
   0  10   8      119.42      156.96     14.23 o 
   1  10   8       19.70        9.93     11.23 o 
   2  10   8       22.18       12.12      7.99 o 
   3  10   8        0.00       -6.63      5.44 o 
   4  10   8      156.38      168.94     14.02 o 
   5  10   8        3.51        9.89      8.55 o 
  -1  11   8        7.54        0.55      9.10 o 
   0  11   8       30.02       38.46      9.18 o 
   1  11   8        2.97        9.96      7.34 o 
   2  11   8       42.05       29.97      9.70 o 
   3  11   8       10.77        5.68      6.98 o 
   4  11   8       31.95       45.54     13.62 o 
   5  11   8        1.24       -1.46      9.88 o 
   6  11   8       18.90       23.50     12.73 o 
  -1  12   8        0.36       -2.24      9.64 o 
   0  12   8        3.01        4.34      7.20 o 
   1  12   8        5.08       -1.24      7.13 o 
   2  12   8       10.16        7.85      8.28 o 
   3  12   8        2.65        2.84      8.30 o 
   4  12   8        0.00        0.94     10.12 o 
   5  12   8       15.31       -0.34     11.74 o 
   1  13   8        1.32       -1.56      7.56 o 
   2  13   8        0.09        0.09      8.24 o 
   3  13   8        6.54        2.58     10.49 o 
  -1  -8   9       15.76       36.49     13.56 o 
   0  -8   9       12.57        9.21     11.11 o 
   1  -8   9       10.30       -0.70      9.83 o 
  -3  -7   9        4.54        4.12     10.17 o 
  -2  -7   9       11.26        7.04     10.59 o 
  -1  -7   9      152.81      154.17     23.12 o 
   0  -7   9       36.29       27.55     11.11 o 
   1  -7   9        1.76        6.36      9.68 o 
   3  -7   9        1.99       -6.52     12.18 o 
  -4  -6   9        0.64        0.57     10.62 o 
  -3  -6   9        1.18       -6.57      9.78 o 
  -2  -6   9       25.35       22.54     13.15 o 
  -1  -6   9       45.17       32.22     12.29 o 
   0  -6   9       20.02       19.90     10.62 o 
   1  -6   9        9.52       12.75      9.91 o 
   2  -6   9       18.81       12.86     11.89 o 
   3  -6   9       12.69       18.88     12.18 o 
   4  -6   9        3.32      -11.11     12.86 o 
  -5  -5   9       12.87        2.95     11.09 o 
  -4  -5   9        0.00       -0.39     10.98 o 
  -3  -5   9        3.62        2.22      9.75 o 
  -2  -5   9        8.52       11.14     10.98 o 
  -1  -5   9       42.28       69.15     15.86 o 
   0  -5   9       30.57       41.42     12.63 o 
   1  -5   9        0.98       19.09      9.49 o 
   2  -5   9        0.03        3.35      5.89 o 
   3  -5   9        3.39       13.30     11.03 o 
   4  -5   9        1.20       -8.55     10.82 o 
   5  -5   9       25.95       38.27     15.29 o 
  -5  -4   9       17.52       11.58     12.78 o 
  -4  -4   9        4.41        7.46     10.30 o 
  -3  -4   9        9.08        4.36     10.02 o 
  -2  -4   9        7.88       13.33     10.49 o 
  -1  -4   9      120.62      131.28     20.75 o 
   0  -4   9        9.03        2.27      7.33 o 
   1  -4   9       67.24       95.28     22.18 o 
   2  -4   9        1.74       -4.68      5.30 o 
   3  -4   9        4.18       10.75     10.95 o 
   4  -4   9        0.64       -1.20     11.66 o 
   5  -4   9       29.11       13.72     11.95 o 
   6  -4   9        0.14       -4.83     13.15 o 
  -5  -3   9       10.44       -0.50     12.15 o 
  -4  -3   9        0.16       -8.92      9.86 o 
  -3  -3   9        2.77       -3.34      8.76 o 
  -2  -3   9        1.18       -8.71      8.53 o 
  -1  -3   9       27.53       19.02      9.63 o 
   0  -3   9       70.90      102.41     10.42 o 
   1  -3   9        0.74       63.48     16.25 o 
   2  -3   9        7.34        2.37      8.52 o 
   3  -3   9        4.58       16.07      9.75 o 
   4  -3   9        6.29       11.63     10.80 o 
   5  -3   9       20.42       40.38     14.63 o 
   6  -3   9        2.34      -11.16     10.54 o 
  -6  -2   9        6.52        0.34     11.66 o 
  -5  -2   9        5.18       13.43     11.71 o 
  -4  -2   9        0.09       -6.99      8.97 o 
  -3  -2   9      171.70      178.53     24.51 o 
  -2  -2   9      412.72      400.47     31.33 o 
  -1  -2   9        0.09       -7.15      7.15 o 
   0  -2   9        6.99        5.75      5.18 o 
   1  -2   9        2.55        1.30      4.82 o 
   2  -2   9        1.14       -3.82      4.60 o 
   3  -2   9        6.13       -2.24      8.24 o 
   4  -2   9      269.67      259.62     21.12 o 
   5  -2   9       31.07       53.45     14.84 o 
   6  -2   9       60.69       73.77     16.96 o 
   7  -2   9        2.84      -10.90     10.93 o 
  -6  -1   9       31.43       55.40     17.55 o 
  -5  -1   9        4.37       15.75     11.97 o 
  -4  -1   9       41.39       26.40     13.04 o 
  -3  -1   9       69.43       56.20     15.21 o 
  -2  -1   9       16.43       13.93      9.08 o 
  -1  -1   9        4.86        8.23      8.12 o 
   0  -1   9       11.97        8.54      5.12 o 
   1  -1   9      233.60      172.04     10.76 o 
   2  -1   9       23.80       24.86      9.17 o 
   3  -1   9      367.35      297.45     14.67 o 
   4  -1   9       98.58      113.90     16.67 o 
   5  -1   9       57.76       65.95     14.90 o 
   6  -1   9        6.75       -0.94      8.61 o 
   7  -1   9        5.05        8.42     12.83 o 
  -6   0   9        1.20       -1.07     11.35 o 
  -5   0   9       43.18       36.68     12.91 o 
  -4   0   9       24.56        8.37      9.96 o 
  -3   0   9      425.71      390.23     31.23 o 
  -2   0   9      149.76      143.80     10.99 o 
  -1   0   9       21.38       28.05      6.80 o 
   0   0   9      638.93      591.85     34.41 o 
   1   0   9        0.16        1.17      4.27 o 
   2   0   9       95.73       90.44     28.09 o 
   3   0   9      460.33      440.30     19.14 o 
   4   0   9        1.55       -1.96      7.46 o 
   5   0   9        8.29       11.06      9.39 o 
   6   0   9        3.10       -0.65      9.73 o 
   7   0   9        1.68       -1.80      7.23 o 
  -5   1   9       27.42       43.07     13.28 o 
  -4   1   9      171.44      171.58     19.73 o 
  -3   1   9       79.08      104.39     18.42 o 
  -2   1   9        0.00       -0.73      4.94 o 
  -1   1   9        0.45        2.73      4.83 o 
   0   1   9       31.12       17.75      5.78 o 
   1   1   9      569.48      595.01     32.61 o 
   2   1   9       19.19       20.44     10.11 o 
   3   1   9      319.91      319.17     16.04 o 
   4   1   9        6.30       -2.56      7.36 o 
   5   1   9        4.55        6.02      8.01 o 
   6   1   9        0.31       -7.70      5.13 o 
   7   1   9        1.05       -5.69      6.32 o 
   8   1   9        0.17       -6.85      8.48 o 
  -5   2   9        0.09       -0.26      9.75 o 
  -4   2   9       51.14       28.38     11.82 o 
  -3   2   9      254.10      251.37     14.19 o 
  -2   2   9        7.37       -0.60      6.08 o 
  -1   2   9        0.05        5.24      6.31 o 
   0   2   9      109.68      117.49     14.35 o 
   1   2   9        7.85       35.71      9.73 o 
   2   2   9       72.43       68.26     12.81 o 
   3   2   9        8.89        2.27      7.20 o 
   4   2   9        0.01       -7.36      6.52 o 
   5   2   9       41.27       52.30      8.54 o 
   6   2   9        4.66       -2.41      5.92 o 
   7   2   9       34.90       18.87      7.98 o 
   8   2   9        6.08       -0.30      7.81 o 
  -5   3   9       10.63       20.42     11.48 o 
  -4   3   9       76.00      126.93     18.60 o 
  -3   3   9       98.84      120.47     34.42 o 
  -2   3   9       94.95       72.12     11.48 o 
  -1   3   9        1.44        3.73      5.95 o 
   0   3   9       40.75       45.65      9.37 o 
   1   3   9      145.76      123.81     11.88 o 
   2   3   9      246.21      211.30     16.61 o 
   3   3   9       14.26       17.89      7.93 o 
   4   3   9        4.62        5.14      7.20 o 
   5   3   9        7.65        8.28      5.42 o 
   6   3   9        1.25       -7.33      4.89 o 
   7   3   9       22.46       24.82      8.40 o 
   8   3   9        1.56       -1.77      7.58 o 
  -4   4   9       75.33      118.06     56.18 o 
  -3   4   9       23.20       25.90      9.06 o 
  -2   4   9       55.50       45.81      8.84 o 
  -1   4   9       86.31       91.43     13.36 o 
   0   4   9        1.98       -1.12      5.71 o 
   1   4   9      186.54      225.25     16.76 o 
   2   4   9       24.30       16.43      7.56 o 
   3   4   9       67.11       61.89     12.86 o 
   4   4   9      142.02      188.86     21.98 o 
   5   4   9        0.02       -3.16      4.78 o 
   6   4   9        0.44       -7.24      4.82 o 
   7   4   9       21.66       20.64      7.85 o 
   8   4   9        0.60       -9.89      6.59 o 
  -4   5   9       39.76       33.70     17.19 o 
  -3   5   9       64.08       60.85     13.50 o 
  -2   5   9      107.27      120.30     13.17 o 
  -1   5   9       14.03       18.73      8.87 o 
   0   5   9       17.98       26.58      8.97 o 
   1   5   9       35.90       44.22     10.83 o 
   2   5   9        9.26       11.01      7.59 o 
   3   5   9      236.96      251.63     19.30 o 
   4   5   9       10.34       10.87      5.49 o 
   5   5   9       84.63       87.44     10.07 o 
   6   5   9       15.14        4.04      7.96 o 
   7   5   9       26.78       16.34     10.39 o 
   8   5   9       22.80       26.88      9.50 o 
  -5   6   9        6.10        1.30     13.17 o 
  -3   6   9        0.50       -2.71      9.44 o 
  -2   6   9       23.17       36.05      9.72 o 
  -1   6   9       10.31        3.46      5.83 o 
   0   6   9       48.33       46.98     10.59 o 
   1   6   9       27.52       49.95     11.24 o 
   2   6   9        8.40        0.13      7.49 o 
   3   6   9      123.97      154.26     14.93 o 
   4   6   9       28.72       24.10      6.09 o 
   5   6   9       11.82       10.20      5.74 o 
   6   6   9        0.10       -4.88      5.12 o 
   7   6   9        9.45       19.51      8.07 o 
   8   6   9       47.10       70.82     16.25 o 
  -4   7   9       14.72        7.46     12.23 o 
  -3   7   9       10.98       21.31     19.28 o 
  -2   7   9       83.19       60.17     14.13 o 
  -1   7   9       52.49       40.70      9.81 o 
   0   7   9       27.20       31.46      9.49 o 
   1   7   9       46.67       47.24     11.01 o 
   2   7   9      158.84      165.96     15.45 o 
   3   7   9        0.87       33.24      8.97 o 
   4   7   9       28.27       18.57      5.09 o 
   5   7   9       52.03       40.06      6.69 o 
   6   7   9      330.77      310.20     17.21 o 
   7   7   9        9.44       -8.19      8.22 o 
   8   7   9       30.50       16.12     11.69 o 
  -4   8   9        5.98        1.88     13.46 o 
  -2   8   9       31.14       27.82     10.41 o 
  -1   8   9       80.26      119.85     25.92 o 
   0   8   9       12.90       13.45      8.68 o 
   1   8   9      542.24      488.45     30.64 o 
   2   8   9       44.04       43.90      9.16 o 
   3   8   9       61.17       64.49      9.81 o 
   4   8   9       72.85       66.77      7.39 o 
   5   8   9       13.82       22.26      5.62 o 
   6   8   9       18.62       20.52      7.96 o 
   7   8   9        1.31        3.13      8.58 o 
  -2   9   9        6.23       -3.04      8.80 o 
  -1   9   9       28.44       47.04     11.96 o 
   0   9   9      158.33      144.08     13.26 o 
   1   9   9       66.34       73.93     17.44 o 
   2   9   9       31.79       38.87     10.17 o 
   3   9   9        0.10       -2.65      5.82 o 
   4   9   9       38.74       57.03     13.92 o 
   5   9   9      179.37      183.36     27.57 o 
   6   9   9       19.94        8.79      8.87 o 
   7   9   9       22.92       18.88     10.43 o 
  -2  10   9        0.24      -13.03      9.14 o 
  -1  10   9       12.77       22.53      9.91 o 
   0  10   9        7.66        9.19     11.09 o 
   1  10   9      218.91      203.06     14.77 o 
   2  10   9       40.44       42.66     10.14 o 
   3  10   9        3.32        5.74      6.44 o 
   4  10   9       13.07       -0.32      6.77 o 
   5  10   9        2.98        3.86     10.22 o 
  -2  11   9        0.93       10.45     12.02 o 
  -1  11   9        1.04       12.88     10.02 o 
   0  11   9        9.32       -7.79     15.61 o 
   1  11   9       79.37       88.89     14.31 o 
   2  11   9        6.22        5.89      7.71 o 
   3  11   9        1.63        1.24      8.55 o 
   4  11   9       12.92       15.10     10.59 o 
   5  11   9       10.07       12.10     11.68 o 
  -1  12   9        4.56        6.99     11.12 o 
   0  12   9       15.64       15.60     11.93 o 
   1  12   9        0.01       -6.96      6.75 o 
   2  12   9       11.12       14.27     10.05 o 
   3  12   9        2.23        9.45      9.25 o 
   4  12   9        0.01        9.65     11.55 o 
   5  12   9       22.91       31.67     14.97 o 
   2  13   9        0.14        3.10      7.99 o 
   3  13   9        3.07        3.42     11.06 o 
  -1  -7  10        8.10       22.64     12.88 o 
   0  -7  10        1.67       -1.67     10.46 o 
   1  -7  10       13.39        6.00     11.01 o 
  -3  -6  10        7.10        0.70     11.76 o 
  -2  -6  10      139.57      156.04     24.69 o 
  -1  -6  10        0.09       -2.35      9.73 o 
   0  -6  10       62.39       51.03     13.85 o 
   1  -6  10        5.90        2.90      9.18 o 
   3  -6  10        2.55       -7.12     12.52 o 
  -4  -5  10        5.37       -8.61     11.08 o 
  -3  -5  10       33.92       20.35     12.78 o 
  -2  -5  10       50.22       47.79     14.95 o 
  -1  -5  10       35.81       30.13     14.40 o 
   0  -5  10        3.32        0.68      7.75 o 
   1  -5  10        1.85       -4.90      8.24 o 
   2  -5  10        0.98        4.56     10.82 o 
   3  -5  10        0.11        6.08     11.01 o 
   4  -5  10        0.00        7.12     12.70 o 
  -4  -4  10        6.73       16.46     11.82 o 
  -3  -4  10       13.53       13.25     10.64 o 
  -2  -4  10       15.33        7.04     10.93 o 
  -1  -4  10      122.38      136.45     21.21 o 
   0  -4  10        9.10       16.51      9.36 o 
   1  -4  10        8.55       11.32      6.76 o 
   2  -4  10        4.25       18.46     10.04 o 
   3  -4  10        0.37        7.22     10.33 o 
   4  -4  10       46.58       60.18     17.66 o 
   5  -4  10        5.88        8.01     12.21 o 
  -5  -3  10        0.90      -14.08     10.30 o 
  -4  -3  10        4.88        7.43     11.82 o 
  -3  -3  10        1.14       -2.03      9.05 o 
  -2  -3  10      171.56      192.67     26.10 o 
  -1  -3  10       14.37       19.80     10.72 o 
   0  -3  10       38.34       81.54     15.89 o 
   1  -3  10       47.73       54.20     15.01 o 
   2  -3  10       14.60       72.09     16.17 o 
   3  -3  10       28.38       29.06     11.79 o 
   4  -3  10        9.81       30.73     13.30 o 
   5  -3  10        8.63       13.67     13.69 o 
   6  -3  10        0.72       -8.66     11.76 o 
  -5  -2  10       26.17       33.28     16.41 o 
  -4  -2  10        9.70        4.28      9.73 o 
  -3  -2  10        0.19       -4.98      8.92 o 
  -2  -2  10      281.82      250.89     24.52 o 
  -1  -2  10      247.20      251.44     23.63 o 
   0  -2  10      136.92      129.42     10.45 o 
   1  -2  10       25.02       21.72      6.79 o 
   2  -2  10      242.63      216.29     12.86 o 
   3  -2  10       13.25       30.41     11.69 o 
   4  -2  10      123.88      153.90     16.36 o 
   5  -2  10        7.23        6.03     11.01 o 
   6  -2  10       10.69        8.50     11.79 o 
  -5  -1  10       17.01       15.00     11.32 o 
  -4  -1  10       73.35       81.27     18.13 o 
  -3  -1  10        2.90       -1.15      9.70 o 
  -2  -1  10       17.16       40.98     13.56 o 
  -1  -1  10        1.77       -2.15     13.56 o 
   0  -1  10        1.28        1.36      5.49 o 
   1  -1  10        5.86        2.50      5.49 o 
   2  -1  10       13.98       15.51      9.06 o 
   3  -1  10      120.75      139.68     42.38 o 
   4  -1  10      926.32      841.72     45.90 o 
   5  -1  10       10.54       14.74     11.69 o 
   6  -1  10       51.87       55.30     15.26 o 
   7  -1  10        2.07       -2.30     12.78 o 
  -5   0  10        6.08       16.04     12.73 o 
  -4   0  10        8.62       10.49      9.65 o 
  -3   0  10       12.48        8.27     10.07 o 
  -2   0  10      190.24      198.73     21.88 o 
  -1   0  10        3.79        5.49      5.94 o 
   0   0  10      203.44      214.67     13.39 o 
   1   0  10       96.63      102.20     11.33 o 
   2   0  10        4.70       41.73      7.54 o 
   3   0  10      167.99      147.17     14.00 o 
   4   0  10      235.71      244.32     20.00 o 
   5   0  10        0.33       -4.25      7.51 o 
   6   0  10       18.36       19.85     10.82 o 
   7   0  10        8.97        1.85     10.35 o 
  -5   1  10       10.19        5.66     11.68 o 
  -4   1  10        1.54        6.00     10.15 o 
  -3   1  10      492.11      448.04     34.86 o 
  -2   1  10        2.60        0.37      5.95 o 
  -1   1  10       32.58       15.94      9.35 o 
   0   1  10       90.91      134.65     25.98 o 
   1   1  10        2.09       -2.86      5.35 o 
   2   1  10        0.78       -2.34      4.66 o 
   3   1  10       62.29       47.32      8.38 o 
   4   1  10       10.37       15.39      8.89 o 
   5   1  10      101.28      114.47     17.98 o 
   6   1  10       24.08       13.46     10.85 o 
   7   1  10        0.00       -5.71     11.08 o 
  -5   2  10        9.65        0.00     11.58 o 
  -4   2  10       18.96       22.85     11.50 o 
  -3   2  10      485.97      482.63     36.93 o 
  -2   2  10       19.85       42.41     11.14 o 
  -1   2  10        5.08       -1.46      7.04 o 
   0   2  10       76.83       77.47     13.15 o 
   1   2  10       35.80       22.28      9.47 o 
   2   2  10       79.37       89.16     14.64 o 
   3   2  10       32.20       31.30      9.83 o 
   4   2  10       32.04       43.09     11.79 o 
   5   2  10        0.86       -7.49      8.01 o 
   6   2  10        0.00        5.56      9.26 o 
   7   2  10        7.18        3.92      7.69 o 
  -5   3  10        4.68       -0.68     10.64 o 
  -4   3  10       13.04       22.09     11.82 o 
  -3   3  10       13.80       27.88     10.72 o 
  -2   3  10       12.93       20.63      8.82 o 
  -1   3  10      244.64      226.53     17.23 o 
   0   3  10      115.56      109.14     11.61 o 
   1   3  10      171.42      164.68     14.51 o 
   2   3  10       15.99       10.36      7.62 o 
   3   3  10       65.65       85.05     15.08 o 
   4   3  10      122.07      126.83     18.11 o 
   5   3  10       37.12       42.91     12.23 o 
   6   3  10        7.43        3.74      5.65 o 
   7   3  10       54.92       46.24      9.50 o 
   8   3  10       27.63       19.03      9.31 o 
  -5   4  10       28.43        9.52     13.30 o 
  -4   4  10      117.70      227.74     27.03 o 
  -3   4  10      169.42      177.61     20.98 o 
  -2   4  10        5.77       23.24      9.39 o 
  -1   4  10        7.52       13.15      7.62 o 
   0   4  10      147.59      133.85     12.66 o 
   1   4  10       36.08       29.01      9.89 o 
   2   4  10        6.44       16.95      8.50 o 
   3   4  10      466.11      440.22     28.44 o 
   4   4  10       22.39       27.05     11.27 o 
   5   4  10       70.06       55.26     13.78 o 
   6   4  10       48.91       67.21     30.85 o 
   7   4  10        9.85        7.05      6.99 o 
   8   4  10        1.92        1.48      8.11 o 
  -4   5  10        0.01       19.25     13.26 o 
  -3   5  10      255.96      220.89     19.27 o 
  -2   5  10      261.24      236.44     18.93 o 
  -1   5  10        2.54       -1.90      7.46 o 
   0   5  10      138.54      144.72     13.52 o 
   1   5  10       10.19        2.53      7.04 o 
   2   5  10      125.28      132.63     17.07 o 
   3   5  10       44.38       34.20     11.58 o 
   4   5  10       12.71       11.27     10.41 o 
   5   5  10      225.40      241.33     14.41 o 
   6   5  10        2.19       -3.05      7.09 o 
   7   5  10       21.36       12.63      8.00 o 
   8   5  10        0.68        3.27      8.55 o 
  -5   6  10        4.54        7.63     34.43 o 
  -4   6  10       85.07      132.42     67.49 o 
  -3   6  10      118.25       93.99     63.26 o 
  -2   6  10       90.42      136.40     49.77 o 
  -1   6  10       55.20       38.22     11.74 o 
   0   6  10        2.98       12.44      8.71 o 
   1   6  10       56.80       69.34     13.46 o 
   2   6  10      433.01      347.88     24.28 o 
   3   6  10      129.58      160.87     20.80 o 
   4   6  10       66.31       73.02     16.20 o 
   5   6  10       20.76       17.25      6.54 o 
   6   6  10       72.83       80.46     11.68 o 
   7   6  10      129.95      156.08     15.83 o 
   8   6  10        4.13        2.11     10.33 o 
  -4   7  10       34.61       59.66     26.85 o 
  -3   7  10        0.14      -15.70     10.46 o 
  -2   7  10        0.04        3.26      8.62 o 
  -1   7  10        1.20       -4.80      7.17 o 
   0   7  10       83.31      115.77     16.88 o 
   1   7  10       87.52      113.37     16.75 o 
   2   7  10      125.43      140.04     18.95 o 
   3   7  10      157.66      195.39     22.86 o 
   4   7  10      108.49      180.10     22.99 o 
   5   7  10       47.17       58.03      9.37 o 
   6   7  10       43.85       44.59      9.42 o 
   7   7  10       35.03       11.75     14.99 o 
  -4   8  10        7.16       16.10     21.95 o 
  -3   8  10       16.75       11.37     12.89 o 
  -2   8  10        9.74        4.14     12.65 o 
  -1   8  10        8.66       -4.21      8.08 o 
   0   8  10      340.40      333.67     24.50 o 
   1   8  10        0.00       -0.50      8.87 o 
   2   8  10       79.21      118.92     18.37 o 
   3   8  10       97.34      137.46     20.20 o 
   4   8  10        0.00       39.02     13.12 o 
   5   8  10      194.27      190.84     16.77 o 
   6   8  10        7.67        3.19      7.58 o 
   7   8  10        0.01       -4.43      8.16 o 
  -3   9  10        0.41        7.06     15.09 o 
  -2   9  10        0.99       10.57     10.34 o 
  -1   9  10        0.13       -6.90     11.29 o 
   0   9  10        3.18       12.23     13.35 o 
   1   9  10        0.67       -0.89      9.18 o 
   2   9  10      612.57      607.51     38.02 o 
   3   9  10        9.87        4.48      8.93 o 
   4   9  10       49.73       65.27     19.15 o 
   5   9  10       40.16       37.29      6.91 o 
   6   9  10       51.23       64.55     10.94 o 
   7   9  10       11.51       -1.59      9.47 o 
  -2  10  10        1.90       16.61     11.65 o 
  -1  10  10        0.02      -13.94      9.29 o 
   0  10  10        0.02        0.89     11.81 o 
   1  10  10        0.70        6.08     11.89 o 
   2  10  10       60.38       60.44     13.64 o 
   3  10  10       16.60       17.46     17.58 o 
   4  10  10        1.73        3.43      7.86 o 
   5  10  10       38.60       33.20     10.19 o 
  -1  11  10        0.03       -8.63      9.37 o 
   0  11  10        0.06       -0.78     11.85 o 
   1  11  10       12.17        1.41     12.55 o 
   2  11  10        0.43       -4.09      6.84 o 
   3  11  10       17.08       17.01      9.09 o 
   4  11  10        4.45        2.54      8.14 o 
   5  11  10       16.05        8.40     12.21 o 
   0  12  10        3.44       11.90     11.68 o 
   1  12  10        0.21        3.91      8.35 o 
   2  12  10        0.12       -0.71      8.47 o 
   3  12  10        7.45        3.87      8.92 o 
   4  12  10        0.27       -8.42     10.28 o 
   5  12  10        4.84       -6.99     12.60 o 
  -2  -6  11       19.20       13.93     15.05 o 
  -1  -6  11        0.36        4.93     11.35 o 
   0  -6  11        2.54       -2.58     11.68 o 
   1  -6  11        1.59       -3.08     10.46 o 
  -3  -5  11       78.29       50.90     16.85 o 
  -2  -5  11       61.65       47.66     15.99 o 
  -1  -5  11      101.57      102.59     20.19 o 
   0  -5  11        6.00       13.33     11.42 o 
   1  -5  11        0.92       -0.10      8.16 o 
   3  -5  11        0.51       -4.46     11.22 o 
   4  -5  11        0.87      -10.09     12.81 o 
  -4  -4  11        0.04       -9.29      9.86 o 
  -3  -4  11       12.01       21.65     12.49 o 
  -2  -4  11       10.34        6.29     10.88 o 
  -1  -4  11       85.96       88.29     18.81 o 
   0  -4  11       24.55       21.08     11.87 o 
   1  -4  11       66.54       80.87     16.38 o 
   2  -4  11        3.31        3.64      6.83 o 
   3  -4  11        8.12       -5.74     10.72 o 
   4  -4  11        0.05      -17.37     12.13 o 
   5  -4  11        0.00      -16.16     10.77 o 
  -4  -3  11       47.94       47.71     15.44 o 
  -3  -3  11       23.17       14.58     13.38 o 
  -2  -3  11       28.26        6.34     10.90 o 
  -1  -3  11        1.66       -6.02     10.09 o 
   0  -3  11        0.27        4.33      9.18 o 
   1  -3  11       49.98       61.08     21.38 o 
   2  -3  11        0.01       -8.22      5.48 o 
   3  -3  11        6.21       12.81     10.25 o 
   4  -3  11       26.91       19.12     12.70 o 
   5  -3  11       91.05      118.19     22.20 o 
  -5  -2  11       12.27        1.46     11.69 o 
  -4  -2  11        7.74       -5.53     11.42 o 
  -3  -2  11       11.79        6.52     11.92 o 
  -2  -2  11       40.40       45.28     16.56 o 
  -1  -2  11      208.90      211.13     23.28 o 
   0  -2  11        3.33        5.84     10.17 o 
   1  -2  11       31.72       59.14      9.14 o 
   2  -2  11       68.53       86.02     11.04 o 
   3  -2  11       10.35       36.96     12.02 o 
   4  -2  11       30.70       39.91     13.54 o 
   5  -2  11       24.20       25.07     13.35 o 
   6  -2  11        2.87       -0.16     12.05 o 
  -5  -1  11        3.18       -0.42     10.75 o 
  -4  -1  11       10.33       12.88     11.42 o 
  -3  -1  11       38.49       60.02     18.29 o 
  -2  -1  11       32.18       24.75     13.15 o 
  -1  -1  11       33.70       23.37     12.21 o 
   0  -1  11      202.17      176.29     12.50 o 
   1  -1  11       94.08      128.90     13.76 o 
   2  -1  11        0.31        0.58      5.73 o 
   3  -1  11       79.13       88.26     15.13 o 
   4  -1  11       43.75       71.50     16.25 o 
   5  -1  11       80.99      132.51     21.39 o 
   6  -1  11        5.71        4.09     10.72 o 
  -5   0  11        3.92       -0.68     12.15 o 
  -4   0  11       46.02       42.68     14.06 o 
  -3   0  11        0.34       -6.05      8.89 o 
  -2   0  11      821.79      819.35     53.94 o 
  -1   0  11      266.22      235.37     15.08 o 
   0   0  11        4.00        0.97      6.46 o 
   1   0  11       12.48       12.60      7.04 o 
   2   0  11       68.26       64.94      9.54 o 
   3   0  11      297.15      255.87     14.52 o 
   4   0  11       10.16        2.09      8.82 o 
   5   0  11       22.02        9.08      9.57 o 
   6   0  11        0.96        4.17     10.20 o 
   7   0  11        3.00       -0.29     12.73 o 
  -5   1  11        2.16       -1.62     11.16 o 
  -4   1  11        6.92       16.46     13.15 o 
  -3   1  11       34.42       14.16     11.32 o 
  -2   1  11       52.53       42.55     14.24 o 
  -1   1  11        7.30        6.90      6.83 o 
   0   1  11       17.40       19.02     15.70 o 
   1   1  11       51.38       55.86      9.80 o 
   2   1  11      100.39      108.50     12.15 o 
   3   1  11      104.41      142.65     10.85 o 
   4   1  11        6.65        4.75      9.60 o 
   5   1  11       29.99        3.60     10.49 o 
   6   1  11        3.25        8.03     10.09 o 
   7   1  11        0.04       -4.51     13.30 o 
  -5   2  11        0.01       -0.26     11.35 o 
  -4   2  11        5.06       -4.12     10.04 o 
  -3   2  11      158.46      200.59     27.64 o 
  -2   2  11       31.89       18.16      7.65 o 
  -1   2  11       21.59       16.15      9.76 o 
   0   2  11      155.09      130.17     13.52 o 
   1   2  11      105.73      153.83     19.00 o 
   2   2  11        1.51       -6.49      6.13 o 
   3   2  11       29.69       30.39     11.40 o 
   4   2  11      196.86      193.85     17.83 o 
   5   2  11        3.38       -2.01      9.13 o 
   6   2  11        2.69       -0.94      8.50 o 
   7   2  11        0.00       -0.31     10.98 o 
  -5   3  11        0.02       -5.87     11.81 o 
  -4   3  11       35.40       17.87     12.70 o 
  -3   3  11        0.51        2.27      9.55 o 
  -2   3  11      126.87      152.76     19.21 o 
  -1   3  11        0.22        0.29      7.28 o 
   0   3  11      122.51      135.39     17.62 o 
   1   3  11       29.83       46.64     11.40 o 
   2   3  11        0.29        0.03      7.85 o 
   3   3  11       48.83       31.75     11.30 o 
   4   3  11      138.70      166.61     21.22 o 
   5   3  11        1.82       -9.78      8.29 o 
   6   3  11       23.08       10.15     11.37 o 
   7   3  11        2.23        8.41      7.86 o 
  -5   4  11       19.22       23.47     15.78 o 
  -3   4  11        3.05       15.10     11.08 o 
  -2   4  11       95.99      124.80     17.35 o 
  -1   4  11        2.21        0.16      8.11 o 
   0   4  11       61.43       85.62     14.32 o 
   1   4  11      148.17      127.63     13.42 o 
   2   4  11       54.48       57.97     12.89 o 
   3   4  11       83.39       94.14     16.07 o 
   4   4  11        3.26        7.96      9.10 o 
   5   4  11       43.78       46.75     13.28 o 
   6   4  11       30.03       26.79     13.07 o 
   7   4  11       42.46       35.84      9.65 o 
  -4   5  11       63.28       95.07     32.64 o 
  -3   5  11       49.12       54.26     14.69 o 
  -2   5  11        6.38       -2.11      9.13 o 
  -1   5  11      103.07      120.73     17.38 o 
   0   5  11      121.33      136.07     18.71 o 
   1   5  11        8.71        5.11      8.48 o 
   2   5  11       18.42       17.74     10.22 o 
   3   5  11       29.17       19.77     10.12 o 
   4   5  11       11.82        2.37      9.89 o 
   5   5  11        1.36      -13.38      8.92 o 
   6   5  11       62.01       87.24     23.56 o 
   7   5  11       27.55       19.68      8.72 o 
  -4   6  11        1.71       16.51     16.24 o 
  -3   6  11       26.05       25.00     13.56 o 
  -2   6  11       32.37       72.49     14.89 o 
  -1   6  11        0.01        2.90      9.02 o 
   0   6  11        1.18       -5.11      8.14 o 
   1   6  11       36.49       53.11     12.83 o 
   2   6  11       19.99        4.07      9.00 o 
   3   6  11      531.15      467.53     30.95 o 
   4   6  11        1.61       -0.89     10.56 o 
   5   6  11       48.83       34.70     12.81 o 
   6   6  11        8.83        6.05      6.92 o 
   7   6  11        6.78       -2.52      7.24 o 
  -4   7  11        0.56        3.61     18.78 o 
  -3   7  11        0.18       12.27     12.44 o 
  -2   7  11       33.67       51.56     22.30 o 
  -1   7  11        1.04       14.84      9.78 o 
   0   7  11       52.41       55.91     13.12 o 
   1   7  11      261.50      202.89     18.88 o 
   2   7  11      231.79      218.06     19.50 o 
   3   7  11       30.60       55.25     13.46 o 
   4   7  11       97.19      122.58     20.90 o 
   5   7  11        8.55       -0.50     10.80 o 
   6   7  11       58.71       50.69      9.89 o 
   7   7  11       16.24        6.81      8.48 o 
  -3   8  11       44.45       45.11     28.22 o 
  -2   8  11        6.87       -1.29     10.72 o 
  -1   8  11       66.60       67.96     16.38 o 
   0   8  11       69.59       69.71     15.03 o 
   1   8  11      219.17      218.76     19.50 o 
   2   8  11      314.69      317.47     24.52 o 
   3   8  11        0.48       10.28     10.09 o 
   4   8  11       32.32       17.35     11.95 o 
   5   8  11       37.04       44.81     15.29 o 
   6   8  11       27.19       36.92     39.32 o 
   7   8  11        3.18       -9.83      6.55 o 
  -3   9  11        0.00        3.41     15.65 o 
  -2   9  11       34.30       34.18     12.59 o 
  -1   9  11        0.01       -4.64      9.81 o 
   0   9  11        9.02       10.20     10.28 o 
   1   9  11       21.00       13.15     11.66 o 
   2   9  11       23.52       15.73     11.63 o 
   3   9  11      149.63      200.74     26.31 o 
   4   9  11        0.01        5.42     11.63 o 
   5   9  11       74.28      118.50     22.10 o 
   6   9  11        1.09       -3.95      9.19 o 
   7   9  11        3.25       -3.86      9.08 o 
  -2  10  11        0.24       -8.73     11.61 o 
  -1  10  11        0.00       10.26     10.40 o 
   0  10  11        6.23       -4.69     11.24 o 
   1  10  11      208.55      218.24     21.93 o 
   2  10  11       30.54       37.67     15.91 o 
   3  10  11        0.31      -14.40      9.60 o 
   4  10  11        0.00       -5.03      6.65 o 
   5  10  11       34.20       40.00     10.97 o 
  -1  11  11        6.48       -1.43     10.83 o 
   0  11  11        2.17       -5.92     11.37 o 
   1  11  11       18.36       26.66     15.13 o 
   2  11  11       14.21       13.64     12.00 o 
   3  11  11        1.55       -1.23      8.48 o 
   4  11  11        0.00       -0.98      8.31 o 
   5  11  11        8.70       12.31      9.57 o 
   0  12  11        2.15       -0.29     13.85 o 
   1  12  11       25.75       27.75     16.41 o 
   2  12  11        4.38       -3.43      8.83 o 
   3  12  11        0.21       -7.68      9.27 o 
   4  12  11        5.41        8.36     10.24 o 
  -2  -5  12        4.80       -7.88     11.76 o 
  -1  -5  12        2.44       -1.75     11.27 o 
   0  -5  12       16.81       25.48     13.54 o 
   1  -5  12        0.82       -9.96      9.65 o 
   3  -5  12        0.02        3.23     13.41 o 
  -3  -4  12        4.16      -10.20     12.00 o 
  -2  -4  12        0.46       -2.35     12.86 o 
  -1  -4  12       17.07        7.75     12.21 o 
   0  -4  12       26.44       12.91     12.47 o 
   1  -4  12        0.01       -2.82      9.02 o 
   3  -4  12        0.61       -8.24     12.02 o 
   4  -4  12        0.01       -4.80     13.43 o 
  -3  -3  12        0.55       -0.76     11.32 o 
  -2  -3  12       28.68       33.88     16.69 o 
  -1  -3  12        4.10        5.29     11.82 o 
   0  -3  12        1.06       -3.49     10.38 o 
   1  -3  12       18.38        9.44      9.83 o 
   2  -3  12        1.15        7.24      7.17 o 
   3  -3  12        1.09        8.63     10.54 o 
   4  -3  12        0.69       -7.59     12.49 o 
   5  -3  12       53.97       93.47     21.21 o 
  -4  -2  12        2.97       -1.20     10.41 o 
  -3  -2  12       10.07       -0.37     13.02 o 
  -2  -2  12        1.60       -9.55     10.41 o 
  -1  -2  12       54.59       86.32     19.38 o 
   0  -2  12        2.40        8.35     10.90 o 
   1  -2  12       20.32       10.66      7.59 o 
   2  -2  12        0.09       -3.03      6.41 o 
   3  -2  12        1.33        9.88      9.70 o 
   4  -2  12        0.92        0.05     11.27 o 
   5  -2  12      115.81      131.01     23.09 o 
  -4  -1  12        5.46        7.82     12.36 o 
  -3  -1  12        0.04        3.99     12.08 o 
  -2  -1  12       69.76       55.99     17.69 o 
  -1  -1  12       14.30        9.00     11.45 o 
   0  -1  12      105.91      111.21     20.82 o 
   1  -1  12        4.63        3.17      6.62 o 
   2  -1  12      150.91      184.93     15.92 o 
   3  -1  12        2.74       -7.93      9.05 o 
   4  -1  12       26.24       10.20     10.75 o 
   5  -1  12        4.40        9.60     12.96 o 
   6  -1  12        0.01       -7.07     11.74 o 
  -4   0  12        0.20      -10.51     10.93 o 
  -3   0  12       58.48       58.51     16.98 o 
  -2   0  12      222.22      201.32     23.75 o 
  -1   0  12      122.41      138.59     24.76 o 
   0   0  12       98.14       93.31     12.57 o 
   1   0  12      250.16      240.80     15.32 o 
   2   0  12        0.08       18.75      7.55 o 
   3   0  12       68.42       65.48     13.85 o 
   4   0  12       19.15       17.19     10.46 o 
   5   0  12       25.93       43.40     13.75 o 
   6   0  12        3.55       -2.90     12.39 o 
  -4   1  12        8.39        4.20     10.28 o 
  -3   1  12      104.67       98.73     20.80 o 
  -2   1  12       19.18       13.43     12.60 o 
  -1   1  12       47.70       45.23     10.50 o 
   0   1  12      175.57      180.16     41.66 o 
   1   1  12      129.40      165.46     23.80 o 
   2   1  12       20.37       10.97     12.74 o 
   3   1  12        6.00       12.24      7.01 o 
   4   1  12      138.61      164.80     21.32 o 
   5   1  12       13.11       15.73     11.82 o 
   6   1  12        3.21      -12.05     11.22 o 
   7   1  12        1.99       -6.73     12.36 o 
  -4   2  12        6.93        3.23     12.65 o 
  -3   2  12       12.22        2.97     10.17 o 
  -2   2  12        9.60       -1.23      9.47 o 
  -1   2  12       14.44       15.40     15.02 o 
   0   2  12       89.47       85.24     15.73 o 
   1   2  12       53.84       75.03     14.56 o 
   2   2  12        7.13        6.31      8.95 o 
   3   2  12       24.07       24.80     13.33 o 
   4   2  12       83.29       75.92     16.23 o 
   5   2  12        0.02        7.22     10.64 o 
   6   2  12        3.84       -2.43     11.19 o 
   7   2  12        3.27        9.89     13.38 o 
  -4   3  12        0.05       -5.56     12.31 o 
  -3   3  12        4.42       -5.35     11.06 o 
  -2   3  12       17.28       12.86     10.17 o 
  -1   3  12        1.16       11.19      9.36 o 
   0   3  12       58.56       55.02     12.63 o 
   1   3  12       19.28       22.15     10.28 o 
   2   3  12        3.63       -6.29      7.85 o 
   3   3  12      216.47      176.45     17.52 o 
   4   3  12       20.93       28.98     12.73 o 
   5   3  12        0.02       -5.16     10.28 o 
   6   3  12        4.10        3.73     11.29 o 
   7   3  12        0.83       -5.29     10.38 o 
  -4   4  12        9.28       11.32     14.71 o 
  -3   4  12       48.29       61.04     14.69 o 
  -2   4  12       46.63       43.54     13.70 o 
  -1   4  12       98.36      112.22     17.61 o 
   0   4  12       56.36       64.86     13.70 o 
   1   4  12        7.71        3.81      8.01 o 
   2   4  12        0.21      -10.21      6.81 o 
   3   4  12       57.25       79.44     16.75 o 
   4   4  12      225.25      188.85     18.64 o 
   5   4  12        8.95        1.98     10.07 o 
   6   4  12        1.09       -4.09      9.52 o 
   7   4  12        0.71       -8.11     12.08 o 
  -3   5  12        5.67        4.54     12.00 o 
  -2   5  12      148.79      190.38     23.02 o 
  -1   5  12       20.99       18.65     10.30 o 
   0   5  12        6.04        9.81      9.15 o 
   1   5  12        2.62        5.48      8.06 o 
   2   5  12        9.45       -2.92      7.41 o 
   3   5  12       28.89       27.44     13.02 o 
   4   5  12      233.77      205.15     19.95 o 
   5   5  12        6.80       10.90     10.09 o 
   6   5  12       38.44       49.25     16.49 o 
   7   5  12        2.69       -1.04     12.91 o 
  -4   6  12       15.34       38.45     22.01 o 
  -3   6  12        1.22       -5.53     11.74 o 
  -2   6  12        7.82       -0.08     11.03 o 
  -1   6  12        0.24       -7.85      9.44 o 
   0   6  12        7.15       -1.07      9.00 o 
   1   6  12       13.60        8.71      8.92 o 
   2   6  12       41.83       37.59     11.58 o 
   3   6  12       32.36       29.19     13.49 o 
   4   6  12        8.83       -7.69     10.20 o 
   5   6  12       30.34       38.81     14.50 o 
   6   6  12       18.99       10.75     13.41 o 
   7   6  12        0.54       -7.18      7.26 o 
  -3   7  12       17.59       11.27     16.67 o 
  -2   7  12        2.38       -2.16     10.95 o 
  -1   7  12        9.51       -4.56     10.56 o 
   0   7  12       95.53      106.09     17.59 o 
   1   7  12       62.59       65.46     15.84 o 
   2   7  12      364.61      283.79     23.20 o 
   3   7  12       37.54       45.70     14.27 o 
   4   7  12        6.83        6.65     11.19 o 
   5   7  12        0.00       -4.59      9.49 o 
   6   7  12        0.95       -1.46     10.82 o 
   7   7  12       52.93       42.24     10.39 o 
  -3   8  12        1.79       -6.99     13.80 o 
  -2   8  12        9.04       -9.21     13.17 o 
  -1   8  12      101.58      138.86     22.36 o 
   0   8  12      144.64      214.72     25.65 o 
   1   8  12       18.04       14.37     12.86 o 
   2   8  12      495.40      461.89     31.78 o 
   3   8  12        5.76        7.51      9.99 o 
   4   8  12        1.26       -4.93      9.88 o 
   5   8  12        0.79       -1.90     12.47 o 
   6   8  12        2.19        9.81     13.54 o 
   7   8  12       25.73       20.73      9.59 o 
  -2   9  12        3.73       12.08     13.64 o 
  -1   9  12       28.32       47.47     16.98 o 
   0   9  12        5.15       10.02     12.39 o 
   1   9  12       26.95       41.58     15.39 o 
   2   9  12       13.50       20.76     13.07 o 
   3   9  12       76.99      101.49     19.33 o 
   4   9  12        0.13       -3.39     12.21 o 
   5   9  12       24.70       33.96     16.12 o 
   6   9  12       24.69       47.32     17.48 o 
  -2  10  12        3.82       -3.03     12.07 o 
  -1  10  12        7.74       17.61     14.14 o 
   0  10  12        2.20       -5.24     10.88 o 
   1  10  12        6.56        9.18     13.09 o 
   2  10  12       81.12       91.55     20.06 o 
   3  10  12        9.45        3.00     11.50 o 
   4  10  12       19.53       25.67     14.89 o 
   5  10  12        0.60      -13.64     13.38 o 
   6  10  12        9.20       14.29     14.63 o 
  -1  11  12        1.79       -3.57     14.01 o 
   0  11  12        0.09      -15.62     10.46 o 
   1  11  12        0.03        3.44     12.39 o 
   2  11  12      106.46      129.49     24.92 o 
   3  11  12        1.57       -2.95     12.52 o 
   4  11  12        0.88      -15.41     11.95 o 
   5  11  12        3.92       12.44     14.53 o 
   1  12  12       79.25      144.19     26.09 o 
   2  12  12       16.33       39.07     18.15 o 
   3  12  12       21.44       67.30     21.47 o 
   4  12  12        3.91       -1.16      9.47 o 
  -1  -4  13        0.09        2.11     13.93 o 
   0  -4  13       13.22       17.50     13.93 o 
   1  -4  13       17.42       19.54     12.55 o 
   3  -4  13       10.62        8.19     13.93 o 
  -2  -3  13        1.61       -2.50     10.85 o 
  -1  -3  13        0.41       -9.21     13.51 o 
   0  -3  13        0.96        3.86     10.90 o 
   1  -3  13       14.28        7.12     11.69 o 
   2  -3  13        0.50        4.46     11.40 o 
   3  -3  13        0.04       -4.88     12.23 o 
   4  -3  13        0.64      -14.27     12.49 o 
  -3  -2  13       34.22       14.50     15.21 o 
  -2  -2  13        1.87        9.00     14.74 o 
  -1  -2  13       37.64       26.87     14.37 o 
   0  -2  13       88.21      114.27     22.91 o 
   1  -2  13      133.22      138.25     22.81 o 
   2  -2  13        3.56        0.99      7.40 o 
   3  -2  13        0.68       13.12     11.84 o 
   4  -2  13       67.82       85.62     18.76 o 
   5  -2  13       53.86       69.29     19.38 o 
  -3  -1  13        0.47       -0.70     10.30 o 
  -2  -1  13       37.76       48.86     18.31 o 
  -1  -1  13      150.35      204.88     30.06 o 
   0  -1  13        4.30        0.57     11.42 o 
   1  -1  13        0.74       -0.58      7.57 o 
   2  -1  13       10.45        6.65      7.66 o 
   3  -1  13       10.67       23.27     12.91 o 
   4  -1  13      116.52      154.00     22.67 o 
   5  -1  13      138.53      171.75     25.08 o 
  -4   0  13        8.37       14.11     12.78 o 
  -3   0  13        3.69       14.08     13.20 o 
  -2   0  13      138.75      169.93     27.58 o 
  -1   0  13        7.24        9.68     12.13 o 
   0   0  13       30.63       26.87     17.65 o 
   1   0  13       56.66       61.07     11.51 o 
   2   0  13       51.82       50.67     10.72 o 
   3   0  13       21.96       18.05     12.23 o 
   4   0  13       31.20       14.42     12.21 o 
   5   0  13      102.14      139.38     22.59 o 
   6   0  13        2.45      -12.99     10.02 o 
  -4   1  13        0.49       -6.23     12.00 o 
  -3   1  13       55.15       56.87     18.97 o 
  -2   1  13       44.61       38.29     16.83 o 
  -1   1  13       20.30       23.03     14.63 o 
   0   1  13       14.72       11.69     10.49 o 
   1   1  13       35.59       29.06      9.88 o 
   2   1  13       24.54       23.19      9.39 o 
   3   1  13       23.93       32.93      9.05 o 
   4   1  13       92.98       98.94     18.16 o 
   5   1  13       10.87       13.54     12.05 o 
   6   1  13        7.02       -0.63     10.82 o 
  -4   2  13        6.04        2.19     14.68 o 
  -3   2  13        7.45        7.62     12.52 o 
  -2   2  13       24.02       27.73     14.03 o 
  -1   2  13        0.14        2.28      8.17 o 
   0   2  13        9.38        3.90      8.60 o 
   1   2  13        0.01       -4.97      7.13 o 
   2   2  13        5.21       -3.93      7.68 o 
   3   2  13        3.78       23.29      9.12 o 
   4   2  13       77.64       82.26     16.98 o 
   5   2  13        9.58        6.26     10.28 o 
   6   2  13        1.01       -0.91     11.22 o 
  -4   3  13        4.59        6.96     13.30 o 
  -3   3  13       21.31       23.50     15.81 o 
  -2   3  13       13.62       12.94      8.90 o 
  -1   3  13       37.21       41.19     13.75 o 
   0   3  13      112.28      139.11     20.20 o 
   1   3  13       90.37      135.83     20.46 o 
   2   3  13       36.18       46.41     13.46 o 
   3   3  13       16.19       13.72      9.86 o 
   4   3  13       13.67        7.15     10.41 o 
   5   3  13       29.28       46.74     15.42 o 
   6   3  13       24.22       24.18     15.02 o 
   7   3  13        3.80        5.61     13.98 o 
  -4   4  13        0.74       -1.85     14.14 o 
  -2   4  13       15.54       17.29     11.50 o 
  -1   4  13      132.28      148.85     20.95 o 
   0   4  13        9.88       10.64      9.65 o 
   1   4  13       94.25      107.11     17.19 o 
   2   4  13       54.04       30.89     13.93 o 
   3   4  13       23.13       28.33     11.87 o 
   4   4  13      181.46      207.94     25.32 o 
   5   4  13       11.26        9.83     12.05 o 
   6   4  13       22.44        2.63     10.82 o 
   7   4  13        0.25       -5.61     13.38 o 
  -3   5  13        1.59       -6.94     12.34 o 
  -2   5  13       68.30       56.79     15.57 o 
  -1   5  13      211.02      195.43     18.43 o 
   0   5  13       13.34        4.75     10.25 o 
   1   5  13        0.35       -2.58      7.82 o 
   2   5  13       14.93        8.53      9.78 o 
   3   5  13       86.69       66.95     16.57 o 
   4   5  13       25.19       27.86     13.98 o 
   5   5  13       32.37       12.83     13.28 o 
   6   5  13        6.66       15.70     13.17 o 
   7   5  13        7.54       13.69     16.20 o 
  -3   6  13       20.92       49.06     17.84 o 
  -2   6  13       21.96       18.10     13.72 o 
  -1   6  13       62.44      105.19     18.50 o 
   0   6  13       92.24       86.52     16.88 o 
   1   6  13       37.31       29.19     12.39 o 
   2   6  13        3.77        5.32     10.48 o 
   3   6  13      537.42      496.21     33.72 o 
   4   6  13       56.71       49.83     15.99 o 
   5   6  13       18.62       30.47     13.59 o 
   6   6  13        4.13      -11.16     13.04 o 
   7   6  13       10.50       -7.62     13.88 o 
  -3   7  13        6.69       37.51     18.86 o 
  -2   7  13        8.60       -6.16     11.89 o 
  -1   7  13       12.43       16.38     13.15 o 
   0   7  13        2.59        6.42     12.15 o 
   1   7  13       85.60      131.57     19.99 o 
   2   7  13       30.56       26.37     12.29 o 
   3   7  13      137.27      198.59     25.34 o 
   4   7  13       22.90       11.89     12.96 o 
   5   7  13        3.75       -7.64     11.97 o 
   6   7  13        1.36       -0.83     12.75 o 
   7   7  13        4.00        9.55     14.45 o 
  -2   8  13        7.46       13.59     15.96 o 
  -1   8  13       36.03       23.22     15.26 o 
   0   8  13       88.15      114.28     21.37 o 
   1   8  13       28.96       31.88     14.06 o 
   2   8  13        2.60       11.24     11.71 o 
   3   8  13      109.86      118.77     20.59 o 
   4   8  13        2.89       -3.52     12.62 o 
   5   8  13        0.23        4.56     12.23 o 
   6   8  13       21.86       17.35     15.05 o 
  -2   9  13        6.23       26.19     16.85 o 
  -1   9  13       22.09       17.27     14.95 o 
   0   9  13        1.38        2.32     11.06 o 
   1   9  13       47.34       39.21     15.55 o 
   2   9  13       16.46       46.98     15.81 o 
   3   9  13      256.88      199.03     20.57 o 
   4   9  13        9.33        7.12     12.23 o 
   5   9  13        4.98        2.76     14.24 o 
   6   9  13       39.26       31.17     17.16 o 
  -1  10  13        0.05      -10.62     11.81 o 
   0  10  13       12.78       19.74     15.47 o 
   1  10  13       25.76       14.92     14.50 o 
   2  10  13       17.58       23.89     12.81 o 
   3  10  13       66.49       93.45     20.45 o 
   4  10  13       48.88       81.13     19.96 o 
   5  10  13        1.90        9.99     16.07 o 
   0  11  13        8.79        9.26     14.66 o 
   1  11  13       14.62        5.58     12.62 o 
   2  11  13       72.30       66.16     18.34 o 
   3  11  13       14.90        9.60     12.81 o 
   4  11  13        0.29       -1.38     13.80 o 
   5  11  13        0.01        5.82     15.78 o 
  -1  -3  14        2.93        4.51     15.54 o 
   0  -3  14        4.23       -3.03     14.63 o 
   1  -3  14       10.37       -1.70     12.91 o 
   3  -3  14        4.05        1.90     13.25 o 
  -2  -2  14        0.04       -7.17     13.51 o 
  -1  -2  14        0.17       -1.28     13.56 o 
   0  -2  14        3.38        5.95     12.28 o 
   1  -2  14        3.27       11.45     13.09 o 
   2  -2  14        2.80        5.03     12.75 o 
   3  -2  14        0.76        2.35     13.22 o 
   4  -2  14       12.52       26.34     16.48 o 
  -3  -1  14        1.17        7.04     13.22 o 
  -2  -1  14       76.66       75.84     21.29 o 
  -1  -1  14        0.01       16.17     14.58 o 
   0  -1  14      132.33      139.11     27.35 o 
   1  -1  14        0.46       -3.03     10.93 o 
   2  -1  14       23.09       21.92      9.79 o 
   3  -1  14        0.39      -13.46      8.97 o 
   4  -1  14        1.36       18.78     13.90 o 
   5  -1  14       15.33        6.39     12.94 o 
  -3   0  14       25.18       14.76     13.98 o 
  -2   0  14        3.91       -2.92     12.65 o 
  -1   0  14      162.42      186.93     29.59 o 
   0   0  14       59.69       63.03     19.98 o 
   1   0  14        1.32       -9.08      8.12 o 
   2   0  14       11.63       15.92      8.74 o 
   3   0  14        4.62       -5.92     11.35 o 
   4   0  14       11.81       27.23     14.19 o 
   5   0  14        1.10        0.42     12.88 o 
  -3   1  14       20.95       33.05     17.27 o 
  -2   1  14       26.08       24.39     15.18 o 
  -1   1  14        0.45       -1.49     15.52 o 
   0   1  14       44.71       52.16     16.46 o 
   1   1  14       99.02      108.49     16.02 o 
   2   1  14       20.03       26.56     10.00 o 
   3   1  14        2.55      -11.70      7.80 o 
   4   1  14       11.69        5.14     12.42 o 
   5   1  14        3.80       -0.91     12.05 o 
   6   1  14        0.00      -10.98     10.62 o 
  -3   2  14       10.37       -2.24     12.00 o 
  -2   2  14       28.95       24.13     16.88 o 
  -1   2  14        9.24       -8.66     12.36 o 
   0   2  14       10.48        3.52      9.57 o 
   1   2  14      149.84      152.95     17.97 o 
   2   2  14       13.57        2.70      9.21 o 
   3   2  14        6.78       -1.50      8.23 o 
   4   2  14       11.09        6.31     10.59 o 
   5   2  14       32.52       21.36     13.67 o 
   6   2  14        0.03       -4.75     12.55 o 
  -3   3  14        5.08        1.56     12.86 o 
  -2   3  14        0.01        9.70     14.06 o 
  -1   3  14        3.38        3.36      9.74 o 
   0   3  14        8.50        0.99     10.49 o 
   1   3  14       10.89       10.67     12.23 o 
   2   3  14       13.38        5.35     11.37 o 
   3   3  14        0.64       -8.06      9.88 o 
   4   3  14        0.04       -4.96     10.48 o 
   5   3  14       38.56       21.26     12.65 o 
   6   3  14        2.23      -14.35     12.55 o 
  -3   4  14        3.10       -9.86     12.96 o 
  -2   4  14        5.12       -0.81     12.47 o 
  -1   4  14       12.02       21.99     11.24 o 
   0   4  14       36.09       29.58     13.36 o 
   1   4  14        0.86        0.55     10.17 o 
   2   4  14       35.81       41.92     14.27 o 
   3   4  14        4.36       -3.34     10.02 o 
   4   4  14        9.78        7.25     10.15 o 
   5   4  14        0.39        1.17     11.53 o 
   6   4  14       76.92       74.59     18.91 o 
  -2   5  14       10.71        7.80     12.83 o 
  -1   5  14       12.21      -10.90     10.75 o 
   0   5  14       15.13       10.36      9.08 o 
   1   5  14       19.31       26.32     13.17 o 
   2   5  14       15.62       21.34     10.93 o 
   3   5  14       22.64       -3.60     12.55 o 
   4   5  14       37.63       43.01     14.53 o 
   5   5  14       65.98       60.18     17.58 o 
   6   5  14        3.16       -8.63     12.78 o 
  -3   6  14        2.90      -12.15     14.66 o 
  -2   6  14       11.27        8.71     13.33 o 
  -1   6  14        1.73        4.15     11.82 o 
   0   6  14        6.74       10.02     11.61 o 
   1   6  14        0.95       -7.12     10.17 o 
   2   6  14        2.46      -10.67     10.41 o 
   3   6  14       32.28       23.35     14.35 o 
   4   6  14        0.11      -13.81      9.21 o 
   5   6  14       14.02        4.51     11.69 o 
   6   6  14       38.26       48.86     17.48 o 
  -2   7  14        0.36      -12.13     13.51 o 
  -1   7  14       67.95       88.57     19.57 o 
   0   7  14       21.72       24.94     13.90 o 
   1   7  14        0.38       -4.36     10.02 o 
   2   7  14       83.43       61.34     15.18 o 
   3   7  14       56.60       54.55     15.97 o 
   4   7  14       56.48       74.06     17.32 o 
   5   7  14        8.21        3.94     13.56 o 
   6   7  14       16.09       -2.24     13.48 o 
  -2   8  14        5.35        5.74     16.28 o 
  -1   8  14       15.11       25.07     16.04 o 
   0   8  14        5.04        5.95     12.47 o 
   1   8  14       37.70       49.74     15.42 o 
   2   8  14       49.20       57.68     16.07 o 
   3   8  14        5.22        3.52     12.18 o 
   4   8  14       20.57       18.73     14.01 o 
   5   8  14       12.84       10.98     13.02 o 
   6   8  14        3.83        3.49     15.73 o 
  -1   9  14        2.89       -6.89     12.36 o 
   0   9  14        1.44       -4.59     13.20 o 
   1   9  14       20.27       34.51     14.14 o 
   2   9  14       61.56       47.09     15.81 o 
   3   9  14        0.07      -15.08     10.17 o 
   4   9  14       36.97       54.26     19.54 o 
   5   9  14        1.02       -5.66     13.75 o 
   6   9  14        5.51       -2.09     14.24 o 
   0  10  14        0.50        1.41     13.59 o 
   1  10  14       21.30       42.46     18.39 o 
   2  10  14       90.59       97.47     21.63 o 
   3  10  14        0.14      -18.58     12.39 o 
   4  10  14       32.99       38.55     16.56 o 
   5  10  14        2.68       11.50     16.22 o 
   1  11  14        0.06        0.65     13.04 o 
   2  11  14        3.73       -3.08     15.05 o 
   3  11  14        2.64        4.09     14.97 o 
   4  11  14        0.07       -9.96     14.97 o 
   0  -2  15        0.12       -7.07     16.12 o 
   1  -2  15       27.39       26.94     15.10 o 
  -1  -1  15        9.75       -9.65     15.73 o 
   0  -1  15       15.71        1.72     13.62 o 
   1  -1  15        9.84      -12.13     14.66 o 
   2  -1  15        8.33       -0.72      9.15 o 
   3  -1  15        1.83        2.82     13.20 o 
   4  -1  15        0.11      -10.80     11.42 o 
  -2   0  15      121.12      117.41     27.29 o 
  -1   0  15        9.65       -2.37     16.04 o 
   0   0  15       41.21       43.25     21.05 o 
   1   0  15       42.59       11.43     16.56 o 
   2   0  15        1.21        6.58     10.55 o 
   3   0  15        6.68       19.27     14.21 o 
   4   0  15        0.28       -1.72     12.08 o 
  -2   1  15       23.11       37.53     18.00 o 
  -1   1  15        0.56       -2.53     13.69 o 
   0   1  15       27.17       25.22     18.42 o 
   1   1  15       27.63       18.61     11.63 o 
   2   1  15        1.31        1.88      8.79 o 
   3   1  15        2.50        6.73     11.37 o 
   4   1  15        5.53       16.67     13.75 o 
   5   1  15        0.67        2.35     13.15 o 
  -2   2  15       14.35        5.09     14.19 o 
  -1   2  15       56.32       47.48     20.61 o 
   0   2  15       16.21        9.50     10.07 o 
   1   2  15        2.39        1.66     10.52 o 
   2   2  15        0.04      -11.45      9.13 o 
   3   2  15       26.02       52.19     14.92 o 
   4   2  15        5.33        0.73     12.78 o 
   5   2  15        0.52       -7.43     12.49 o 
  -2   3  15        0.40        3.31     15.44 o 
  -1   3  15        5.13       -0.13     15.15 o 
   0   3  15       18.87        7.17     16.21 o 
   1   3  15       19.86        5.85     10.13 o 
   2   3  15        8.00        7.90     10.05 o 
   3   3  15        0.13        5.71      8.77 o 
   4   3  15        4.47       -6.44     10.95 o 
   5   3  15        4.49        7.93     13.64 o 
   6   3  15        1.16       -1.88     12.23 o 
  -2   4  15        1.04        7.22     15.28 o 
  -1   4  15        9.52        3.03     10.62 o 
   0   4  15       29.53       25.56     12.91 o 
   1   4  15       39.91       31.56     14.45 o 
   2   4  15        0.52        0.52     11.14 o 
   3   4  15        7.43        9.00     12.83 o 
   4   4  15       16.75       25.87     12.83 o 
   5   4  15       34.74       33.13     16.22 o 
   6   4  15       23.52        3.18     14.45 o 
  -2   5  15       17.50        1.90     13.22 o 
  -1   5  15      107.95      139.02     22.10 o 
   0   5  15        8.12       -2.58     11.22 o 
   1   5  15        1.15      -11.95      9.88 o 
   2   5  15       35.80       29.22     14.97 o 
   3   5  15        1.58       -3.65     12.41 o 
   4   5  15       98.32       67.00     18.50 o 
   5   5  15        2.10      -16.28     11.63 o 
   6   5  15       17.75       39.70     17.63 o 
  -2   6  15        3.68       -0.99     13.56 o 
  -1   6  15       10.59       -3.47     10.88 o 
   0   6  15        7.60       -0.89     10.85 o 
   1   6  15       60.62       78.05     18.24 o 
   2   6  15        8.44       -4.30      9.29 o 
   3   6  15       95.16      116.78     22.78 o 
   4   6  15        1.24        8.50     13.17 o 
   5   6  15        0.00       -6.73     10.30 o 
   6   6  15        9.94        4.72     14.35 o 
  -2   7  15        0.38      -13.56     14.58 o 
  -1   7  15        8.43        2.14     14.03 o 
   0   7  15       33.61       36.26     13.85 o 
   1   7  15       19.27       15.15     12.68 o 
   2   7  15        5.58       14.14     12.00 o 
   3   7  15       37.28       43.88     17.40 o 
   4   7  15        0.80      -11.48     12.00 o 
   5   7  15        6.58        3.23     12.57 o 
   6   7  15       40.66       62.55     21.29 o 
  -1   8  15        0.84       -6.02     13.12 o 
   0   8  15       42.99       30.39     16.12 o 
   1   8  15        8.90        4.98     11.87 o 
   2   8  15        1.09        1.77     10.38 o 
   3   8  15       88.56      151.79     25.52 o 
   4   8  15       11.09       -7.02     13.30 o 
   5   8  15        0.99      -11.89     13.04 o 
   0   9  15        9.64       14.63     13.95 o 
   1   9  15        0.07       -4.36     12.65 o 
   2   9  15       11.17        3.99     11.11 o 
   3   9  15       44.27       86.42     20.35 o 
   4   9  15        0.27       -2.45     14.48 o 
   5   9  15        4.38       -1.64     13.93 o 
   1  10  15        4.09        2.27     14.87 o 
   2  10  15        0.32       -0.39     14.53 o 
   3  10  15       13.32       17.35     15.81 o 
   4  10  15        5.84        9.34     15.49 o 
   1  -1  16        0.07       -1.62     16.25 o 
   0   0  16        9.31       -8.35     17.94 o 
   1   0  16        0.18      -14.11     16.51 o 
   2   0  16        6.79       -4.48     10.48 o 
   3   0  16       14.53       12.57     14.76 o 
  -1   1  16       16.21        4.72     16.77 o 
   0   1  16       82.04      109.16     28.52 o 
   1   1  16        4.46        7.12     11.25 o 
   2   1  16        1.12       -1.35     10.68 o 
   3   1  16        0.30       -4.80     14.06 o 
   4   1  16       18.48        1.54     15.26 o 
  -1   2  16        6.51      -13.48     12.96 o 
   0   2  16        3.33        9.42     19.72 o 
   1   2  16        5.03       -2.42     11.03 o 
   2   2  16        2.03       -5.53     10.26 o 
   3   2  16        1.69       13.30     13.43 o 
   4   2  16        0.79       -2.03     12.78 o 
  -1   3  16       39.20       36.57     18.62 o 
   0   3  16       47.41       87.45     17.55 o 
   1   3  16       18.81        4.63     15.08 o 
   2   3  16        3.18        9.30     10.07 o 
   3   3  16       13.73        5.53     12.83 o 
   4   3  16       13.23       15.26     13.54 o 
   5   3  16        0.77       -5.37     14.55 o 
  -1   4  16       22.44       19.81     12.05 o 
   0   4  16      119.14      139.75     24.06 o 
   1   4  16        2.67       -1.46     13.04 o 
   2   4  16       48.58       40.02     16.67 o 
   3   4  16        1.36       -1.83     12.26 o 
   4   4  16        0.24      -10.12     11.53 o 
   5   4  16        0.04       -5.66     12.99 o 
  -1   5  16       34.32       30.91     15.91 o 
   0   5  16      119.39      172.58     24.71 o 
   1   5  16        0.11        6.89     13.09 o 
   2   5  16        3.35       -0.99     11.22 o 
   3   5  16       25.44       31.85     16.12 o 
   4   5  16        4.75        3.91     12.88 o 
   5   5  16        9.20       -1.62     13.80 o 
  -1   6  16        0.00       -8.71     11.95 o 
   0   6  16       12.62        8.74     13.35 o 
   1   6  16       80.08      107.77     20.32 o 
   2   6  16       47.57       47.92     16.77 o 
   3   6  16        3.68       -0.34     13.72 o 
   4   6  16       33.64       12.10     14.27 o 
   5   6  16       41.92       51.88     17.45 o 
  -1   7  16        7.92       17.71     13.72 o 
   0   7  16        2.00        8.89     13.25 o 
   1   7  16       36.47       20.95     14.40 o 
   2   7  16        3.23       -9.94     11.45 o 
   3   7  16        0.65       -1.46     14.03 o 
   4   7  16        4.29        6.21     13.48 o 
   5   7  16        0.01      -12.41     12.34 o 
   0   8  16        2.18        3.86     12.81 o 
   1   8  16       13.41       17.42     13.07 o 
   2   8  16       20.14       14.63     13.85 o 
   3   8  16       12.24       -1.75     11.24 o 
   4   8  16        0.00       -4.38     14.92 o 
   1   9  16        0.65      -11.29     12.94 o 
   2   9  16        6.32       -6.70     13.46 o 
   3   9  16        1.21        7.51     14.48 o 
   4   9  16        2.12       -6.13     14.79 o 
   0   2  17       18.65        5.82     21.13 o 
   1   2  17        3.55       -3.87     12.21 o 
   2   2  17       46.33       45.29     15.25 o 
   3   2  17       31.22       37.72     16.07 o 
   0   3  17        0.48       -5.42     17.42 o 
   1   3  17        0.07       -6.84     11.51 o 
   2   3  17       12.45       11.27     12.37 o 
   3   3  17       20.00       34.27     16.56 o 
   0   4  17        5.04        5.18     12.34 o 
   1   4  17       28.93       35.83     15.03 o 
   2   4  17        0.09      -15.85     10.57 o 
   3   4  17       21.15       17.37     14.58 o 
   4   4  17        0.36       -2.66     12.86 o 
   0   5  17       13.12        5.01     14.97 o 
   1   5  17        0.27        3.99     14.76 o 
   2   5  17        0.01      -14.89     13.15 o 
   3   5  17        0.30      -16.09     12.86 o 
   4   5  17        1.11        6.57     15.26 o 
   0   6  17        0.06       -3.60     12.70 o 
   1   6  17        1.69      -16.54     11.82 o 
   2   6  17        8.73       -5.87     13.04 o 
   3   6  17       17.03       28.38     16.59 o 
   4   6  17        2.20       -5.03     12.75 o 
   1   7  17        0.03      -15.34     13.09 o 
   2   7  17        0.62       -5.37     11.79 o 
   3   7  17       60.38       75.44     22.15 o 
   4   7  17       17.62       36.59     15.62 o 
   2   8  17        4.42        1.23     15.54 o 
   3   8  17       61.00       68.76     19.04 o 
                                                 
